# Supplementary material for: Particle partitioning and geography drive divergent microbial assembly and network connectivity in coastal South China Sea
Source: Front Microbiol. 2026 Jan 23;16:1738577. doi: 10.3389/fmicb.2025.1738577 (PMC12875984; doi:10.3389/fmicb.2025.1738577)
Supplement: Supplementary file 2 [file Table_2.XLSX]

## Sheet: Supplementary Table 1
Supplementary Table 1. Environmental factors of the sample sites.
Environment	Depth (m)	Temperature (℃)	Salinity	Ammonium	Nitrate	Nitrite	Phosphate	Silicate
DNA-P00-05m-PA	5	27	28	0.11537	1.204	1.017	0.173	6.224
DNA-P00-05m-FL	5	27	28	0.11537	1.204	1.017	0.173	6.224
DNA-P00-15m-PA	15	26.5	28	0.575986	3.14	2.3	0.433	15.307
DNA-P00-15m-FL	15	26.5	28	0.575986	3.14	2.3	0.433	15.307
DNA-P14-05m-PA	5	26.9	33.6	0	1.096	0.931	0.112	6.12
DNA-P14-05m-FL	5	26.9	33.6	0	1.096	0.931	0.112	6.12
DNA-P15-05m-PA	5	27.5	33.5	0.000216	1.443	0.6	0.169	6.91
DNA-P15-05m-FL	5	27.5	33.5	0.000216	1.443	0.6	0.169	6.91
DNA-P15-25m-PA	25	27.5	33.5	0.230524	1.305	0.45	0.136	4.998
DNA-P15-25m-FL	25	27.5	33.5	0.230524	1.305	0.45	0.136	4.998
DNA-P01-05m-PA	5	27.3	33.5	1.20933	0.871	0.106	0.186	4.62
DNA-P01-05m-FL	5	27.3	33.5	1.20933	0.871	0.106	0.186	4.62
DNA-S03-05m-PA	5	28.2	33.8	0.288101	0.678	0	0.03	1.836
DNA-S03-05m-FL	5	28.2	33.8	0.288101	0.678	0	0.03	1.836
DNA-S05-05m-PA	5	28	33.9	1.84268	0.586	0	0.029	1.79
DNA-S05-05m-FL	5	28	33.9	1.84268	0.586	0	0.029	1.79
DNA-S09-05m-PA	5	28.2	33.7	0	0.642	0	0.014	1.559
DNA-S09-05m-FL	5	28.2	33.7	0	0.642	0	0.014	1.559
DNA-S09-45m-PA	45	27.9	33.9	0	0.416	0.007	0.007	1.02
DNA-S09-45m-FL	45	27.9	33.9	0	0.416	0.007	0.007	1.02
DNA-S18-05m-PA	5	28.1	33.7	0	0.831	0	0.008	1.813
DNA-S18-05m-FL	5	28.1	33.7	0	0.831	0	0.008	1.813
DNA-S18-40m-PA	40	28.1	33.8	0	0.156	0	0	0.324
DNA-S18-40m-FL	40	28.1	33.8	0	0.156	0	0	0.324
DNA-S21-05m-PA	5	28.2	33.5	0.057793	0.741	0	0	1.744
DNA-S21-05m-FL	5	28.2	33.5	0.057793	0.741	0	0	1.744
DNA-S21-45m-PA	45	28.2	33.5	0	0.632	0	0	1.493
DNA-S21-45m-FL	45	28.2	33.5	0	0.632	0	0	1.493
DNA-S22-05m-PA	5	28.8	33.2	0.000216	0.626	0	0	2.044
DNA-S22-05m-FL	5	28.8	33.2	0.000216	0.626	0	0	2.044
DNA-S22-60m-PA	60	24.2	34.4	0	0.76	0.008	0.059	2.732
DNA-S22-60m-FL	60	24.2	34.4	0	0.76	0.008	0.059	2.732
DNA-S25-05m-PA	5	29.3	33.8	0.403255	0.712	0	0	1.822
DNA-S25-05m-FL	5	29.3	33.8	0.403255	0.712	0	0	1.822
DNA-S25-57m-PA	57	23.8	34.4	0.172947	0.9	0.182	0.103	3.66
DNA-S25-57m-FL	57	23.8	34.4	0.172947	0.9	0.182	0.103	3.66
DNA-S29-05m-PA	5	30.2	33.6	0.575986	0.447	0	0	1.041
DNA-S29-05m-FL	5	30.2	33.6	0.575986	0.447	0	0	1.041
DNA-S29-50m-PA	50	27.2	34	0	1.159	0.039	0.03	4.937
DNA-S29-50m-FL	50	27.2	34	0	1.159	0.039	0.03	4.937
DNA-S33-05m-PA	5	30	33.7	0.979025	0.866	0	0	1.563
DNA-S33-05m-FL	5	30	33.7	0.979025	0.866	0	0	1.563
DNA-S38-05m-PA	5	28.8	33.7	0	0.509	0	0	1.649
DNA-S38-05m-FL	5	28.8	33.7	0	0.509	0	0	1.649
DNA-S38-60m-PA	60	24.6	34.2	0	2.094	0.329	0.149	3.252
DNA-S38-60m-FL	60	24.6	34.2	0	2.094	0.329	0.149	3.252
DNA-S41-05m-PA	5	29.8	33.5	0	0.82	0	0	1.782
DNA-S41-05m-FL	5	29.8	33.5	0	0.82	0	0	1.782
DNA-S41-67m-PA	67	23	34.5	0.633563	0.892	0.005	0.062	2.528
DNA-S41-67m-FL	67	23	34.5	0.633563	0.892	0.005	0.062	2.528
DNA-S45-05m-PA	5	30.2	33.5	0.057793	0.739	0	0	2.38
DNA-S45-05m-FL	5	30.2	33.5	0.057793	0.739	0	0	2.38

## Sheet: Supplementary Table 2
Supplementary Table 2.Topological properties of co-occurrence networks.
Group	Microorganisms	Degree	Closeness centrality	Betweenness centrality
PRP-FL	Nitrosopelagicus	3	4.5	0
PRP-FL	Nitrosopumilus	6	6	11.6667
PRP-FL	Woesearchaeales	4	5	0.666667
PRP-FL	Pirellula	4	5	0.666667
PRP-FL	SAR116_clade	2	4	0
PRP-FL	S25-593	3	4.5	1
PRP-FL	CL500-3	4	5	2
PRP-FL	Marine_Group_II	3	3	1
PRP-FL	Syndiniales	2	2.5	0
PRP-FL	Pseudohongiella	3	3	1
PRP-FL	Marinoscillum	2	2.5	0
PRP-FL	Marine_Group_III	8	9	9.1
PRP-FL	Mamiellales	7	8.5	9.06667
PRP-FL	Prochlorococcus_MIT9313	5	7.5	10.9333
PRP-FL	Clade_Ib	9	9.5	19.3
PRP-FL	OM27_clade	6	7.83333	1.66667
PRP-FL	Cyanobium_PCC-6307	6	7.83333	0.9
PRP-FL	Dadabacteriales	6	7.83333	0.9
PRP-FL	Ralstonia	5	7.33333	0
PRP-FL	Lentimonas	4	6.83333	0.4
PRP-FL	Choanozoa	4	7	5.73333
PRP-FL	Synechococcus_CC9902	2	5.16667	0
PRP-PA	Nitrosopelagicus	9	13.1333	3.9
PRP-PA	Nitrosopumilus	10	14.2167	154.233
PRP-PA	Nitrososphaeraceae	8	12.6333	2.13333
PRP-PA	Woesearchaeales	9	13.3833	39.6667
PRP-PA	Marine_Group_II	8	13.2167	63.2
PRP-PA	Choanozoa	8	12.8833	34.8
PRP-PA	Syndiniales	7	12.25	29.3333
PRP-PA	Pirellula	9	13.1333	3.9
PRP-PA	OM190	9	13.1333	3.9
PRP-PA	CL500-3	10	13.8833	70.9333
PRP-PA	Clade_Ia	4	11.45	280
PRP-PA	NS9	5	10.8548	88
PRP-PA	DEV007	4	10.1881	0
PRP-PA	Marine_Group_III	5	10.9595	256
PRP-PA	Synechococcus_CC9902	8	11.5845	64.4
PRP-PA	Clade_II	6	10.5845	17
PRP-PA	Actinomarina	7	11.0845	28.7333
PRP-PA	SAR324_clade	7	11.0845	28.7333
PRP-PA	Rubripirellula	2	10.0333	270
PRP-PA	Mamiellales	7	10.3718	2.06667
PRP-PA	Prochlorococcus_MIT9313	7	10.3718	2.06667
PRP-PA	Trichodesmium_IMS101	4	8.87183	0
PRP-PA	Pseudohongiella	6	9.87183	1
PRP-PA	Gymnodiniphycidae	1	5.9873	0
PRP-PA	NS2b	2	7.9381	46
NSCS-FL	Nitrosopelagicus	17	25.25	49.4437
NSCS-FL	Nitrosopumilus	16	24.9167	70.356
NSCS-FL	Nitrososphaeraceae	15	24	17.2264
NSCS-FL	Marine_Group_II	12	22	1.74014
NSCS-FL	Marine_Group_III	10	21	0.966529
NSCS-FL	Pelagomonadales	14	23	6.00644
NSCS-FL	Prochlorococcus_MIT9313	15	24.25	29.998
NSCS-FL	Clade_Ib	11	20.8667	74.4005
NSCS-FL	Actinomarina	12	22	7.08058
NSCS-FL	SAR86_clade	18	25.75	57.6643
NSCS-FL	AEGEAN-169	17	25.25	44.8525
NSCS-FL	OM190	14	23.5833	32.8869
NSCS-FL	Pseudoalteromonas	16	24.4167	35.7654
NSCS-FL	Urania-1B-19	18	25.5833	77.097
NSCS-FL	CL500-3	17	24.9167	54.4168
NSCS-FL	Ralstonia	8	19.6167	134.976
NSCS-FL	Lentimonas	14	23.5833	30.6611
NSCS-FL	Paracoccus	14	23.9167	73.0673
NSCS-FL	Woesearchaeales	13	23.25	49.7056
NSCS-FL	Clade_Ia	9	21.1667	16.2032
NSCS-FL	NS5	9	20.9167	21.2243
NSCS-FL	KI89A_clade	8	20.0833	34.1288
NSCS-FL	SAR116_clade	8	18.8667	16.4172
NSCS-FL	Marinimicrobia	13	22.75	46.051
NSCS-FL	NS7	15	23.8667	64.6643
NSCS-FL	NS4	13	22.7	34.3449
NSCS-FL	SAR202_clade	14	23.2	19.6892
NSCS-FL	Pseudohongiella	12	22.0333	13.1699
NSCS-FL	Rubripirellula	11	21.5833	20.5651
NSCS-FL	Dadabacteriales	13	22.7	11.3583
NSCS-FL	Formosa	14	23.3667	47.8721
NSCS-FL	Choanozoa	1	12.9	0
NSCS-FL	Mamiellales	1	11.1262	0
NSCS-FL	Alteromonas	5	16.4	68
NSCS-FL	Gymnodiniphycidae	2	13.2	68
NSCS-FL	Marinoscillum	1	9.74286	0
NSCS-PA	Nitrosopelagicus	6	18.5333	12.1056
NSCS-PA	Trichodesmium_IMS101	5	17.7	0.867532
NSCS-PA	Marinimicrobia	10	22.4167	77.1225
NSCS-PA	Marinoscillum	12	24.0833	263.115
NSCS-PA	Methylophaga	6	19.5	73.9238
NSCS-PA	Aestuariibacter	5	18.5	18.9458
NSCS-PA	Paracoccus	5	17.7	0.867532
NSCS-PA	Nitrosopumilus	3	14.65	14.9534
NSCS-PA	Marine_Group_II	2	13	0
NSCS-PA	KI89A_clade	4	17.4167	91.2593
NSCS-PA	Nitrososphaeraceae	7	19.8333	16.8561
NSCS-PA	Woesearchaeales	6	18.6667	76.5
NSCS-PA	Choanozoa	12	24	206.03
NSCS-PA	NS5	5	18.3333	7.83333
NSCS-PA	Cyanobium_PCC-6307	8	21.5	72.3714
NSCS-PA	Pseudohongiella	10	23.0833	74.9678
NSCS-PA	Dadabacteriales	12	24.6667	212.732
NSCS-PA	OM190	1	12.55	0
NSCS-PA	Marine_Group_III	10	21.0833	73.7068
NSCS-PA	Gymnodiniphycidae	9	21	39.8187
NSCS-PA	Syndiniales	7	19	19.3549
NSCS-PA	Pelagomonadales	6	17.8167	57.3217
NSCS-PA	Clade_Ia	5	19.25	30.9335
NSCS-PA	Actinomarina	8	19.6667	29.7428
NSCS-PA	AEGEAN-169	4	17.7833	3.14043
NSCS-PA	SAR202_clade	8	20.0333	23.362
NSCS-PA	Urania-1B-19	7	20.9167	64.0047
NSCS-PA	CL500-3	6	19.4167	12.5202
NSCS-PA	Lentimonas	8	22	174.458
NSCS-PA	Prochlorococcus_MIT9313	9	22.75	89.7265
NSCS-PA	OM27_clade	6	20.25	18.6862
NSCS-PA	Mamiellales	3	16.1667	80.3877
NSCS-PA	SAR86_clade	1	11.5333	0
NSCS-PA	SAR116_clade	5	18.3333	19.9177
NSCS-PA	Bacillariophytina	3	16.75	15.1905
NSCS-PA	S25-593	5	18.1667	41.1254
NSCS-PA	NS7	10	22.8333	219.474
NSCS-PA	Fluviicola	2	15.1667	0
NSCS-PA	Clade_II	5	18.6667	37.6411
NSCS-PA	Clade_Ib	4	17.5833	11.0363

## Sheet: Supplementary Table 3
Supplementary Table 3. ASVs with relative abundance >0.5% in at least one sample. Taxa highlighted in red indicate those ranked within the top 20 of their respective domain.
ASV	Domain	Phylum	Class	Order	Family	Genus	Species	P00-05m-FL	P00-05m-PA	P00-15m-FL	P00-15m-PA	P01-05m-FL	P01-05m-PA	P11-05m-FL	P11-05m-PA	P11-45m-FL	P11-45m-PA	P14-05m-FL	P14-05m-PA	P15-05m-FL	P15-05m-PA	P15-25m-FL	P15-25m-PA	S03-05m-FL	S03-05m-PA	S05-05m-FL	S05-05m-PA	S09-05m-FL	S09-05m-PA	S09-45m-FL	S09-45m-PA	S18-05m-FL	S18-05m-PA	S18-40m-FL	S18-40m-PA	S21-05m-FL	S21-05m-PA	S21-45m-FL	S21-45m-PA	S22-05m-FL	S22-05m-PA	S22-60m-FL	S22-60m-PA	S25-05m-FL	S25-05m-PA	S25-57m-FL	S25-57m-PA	S29-05m-FL	S29-05m-PA
arASV387	Archaea	Thermoproteota	Nitrososphaeria	Nitrosopumilales	Nitrosopumilaceae	Candidatus_Nitrosopumilus		53.1437	59.2814	63.4731	60.9281	0.748503	4.79042	12.7246	20.3593	20.6587	2.09581	51.7964	56.8862	46.2575	51.0479	62.4251	53.7425	1.64671	6.13772	1.34731	4.34132	1.1976	0	1.64671	1.0479	0.748503	6.88623	1.94611	0.299401	1.64671	6.28743	0.449102	1.79641	0.598802	0.748503	0.598802	1.0479	0.149701	0.299401	1.94611	0.898204	0.149701	0.598802
arASV165	Archaea	Thermoplasmatota	Thermoplasmata	Marine_Group_II	Marine_Group_II	Marine_Group_IIbO3	Marine_group	7.18563	5.68862	2.54491	2.54491	11.976	19.7605	9.73054	7.18563	11.0778	18.8623	6.73653	5.08982	16.9162	11.8263	6.73653	11.6766	18.2635	18.7126	19.012	11.6766	14.0719	15.4192	22.9042	17.9641	21.1078	11.976	27.5449	18.8623	24.8503	20.0599	17.9641	15.7186	4.64072	1.64671	12.7246	5.83832	6.43713	3.29341	8.38323	11.3772	2.69461	2.84431
arASV58	Archaea	Thermoplasmatota	Thermoplasmata	Marine_Group_II	Marine_Group_II	Marine_Group_IIaL1	marine_metagenome	0.449102	0.898204	0.149701	0.149701	0.449102	0.449102	5.53892	2.99401	5.23952	7.18563	0.299401	0.149701	0.748503	0	0.299401	0.149701	8.98204	7.63473	10.3293	10.7784	9.88024	8.38323	6.88623	5.38922	8.08383	5.23952	9.13174	8.38323	6.43713	4.49102	9.28144	4.94012	15.7186	8.83234	3.44311	5.53892	16.3174	14.0719	2.09581	4.04192	48.503	38.024
arASV97	Archaea	Thermoplasmatota	Thermoplasmata	Marine_Group_II	Marine_Group_II	Marine_Group_IIaM	uncultured_bacterium	0.449102	0.149701	0.149701	0.149701	0.598802	0.598802	2.54491	3.89222	2.69461	5.98802	0.149701	0.149701	0.299401	0.299401	0.299401	0.299401	7.48503	4.94012	10.1796	10.3293	10.1796	4.94012	11.976	19.9102	6.88623	4.49102	4.79042	12.4251	7.63473	6.43713	8.68263	13.9222	19.4611	11.3772	0.898204	1.94611	20.509	18.1138	1.79641	1.49701	5.83832	3.89222
arASV59	Archaea	Thermoplasmatota	Thermoplasmata	Marine_Group_II	Marine_Group_II	Marine_Group_IIaL1	marine_metagenome	0.149701	0	0	0.299401	0.149701	0.598802	0.898204	2.39521	1.49701	2.09581	0	0.149701	0	0	0	0	4.79042	5.38922	7.48503	7.93413	9.28144	17.6647	7.18563	6.58683	5.08982	2.09581	3.89222	4.94012	6.13772	5.53892	5.68862	10.479	12.7246	35.7784	0.898204	2.69461	15.5689	23.503	1.0479	4.04192	8.08383	14.8204
arASV150	Archaea	Thermoplasmatota	Thermoplasmata	Marine_Group_II	Marine_Group_II	Marine_Group_IIbO1		8.83234	6.58683	3.89222	6.73653	6.88623	14.8204	15.2695	8.53293	13.6228	9.88024	8.98204	6.73653	5.53892	4.64072	4.19162	3.74251	5.83832	4.34132	4.34132	3.74251	4.94012	0	4.34132	2.54491	3.74251	2.24551	5.98802	2.69461	3.74251	3.14371	1.64671	2.69461	1.1976	0.449102	6.28743	4.04192	0.598802	1.0479	6.13772	5.08982	0.299401	0.598802
arASV244	Archaea	Thermoplasmatota	Thermoplasmata	Thermoplasmata	Thermoplasmata	Marine_Group_III	marine_metagenome	0.598802	0.449102	0.748503	0.299401	1.34731	1.64671	3.44311	1.64671	4.94012	3.89222	0.748503	0.748503	2.09581	1.64671	0.898204	1.34731	8.38323	3.89222	7.03593	5.23952	8.68263	0	4.64072	6.73653	8.53293	5.98802	6.88623	3.89222	4.19162	4.34132	6.73653	1.64671	6.28743	3.14371	2.84431	5.53892	6.28743	4.49102	1.0479	1.0479	6.88623	4.94012
arASV42	Archaea	Thermoplasmatota	Thermoplasmata	Marine_Group_II	Marine_Group_II	Marine_Group_IIaK1	metagenome	0.449102	0	0.299401	0.449102	0	1.0479	4.34132	4.94012	3.59281	7.33533	0.449102	0	0.149701	0.149701	0.149701	0	7.48503	10.7784	5.23952	8.98204	5.68862	11.3772	5.83832	5.38922	6.88623	5.08982	2.39521	7.33533	6.73653	6.58683	6.28743	8.23353	12.2754	8.68263	1.34731	6.73653	10.7784	7.78443	1.0479	5.98802	1.34731	2.24551
arASV130	Archaea	Thermoplasmatota	Thermoplasmata	Marine_Group_II	Marine_Group_II	Marine_Group_IIbN2		0.598802	0.299401	0.299401	0.299401	0.598802	0.449102	4.04192	4.19162	1.1976	3.89222	0.299401	0.598802	0.299401	0.748503	0.449102	0.149701	6.73653	5.68862	7.93413	7.18563	8.98204	30.0898	8.98204	10.7784	9.73054	5.08982	7.78443	10.3293	5.53892	6.88623	5.83832	0.449102	1.34731	0.898204	2.69461	2.39521	1.49701	1.94611	0.898204	1.1976	0.149701	0.748503
arASV166	Archaea	Thermoplasmatota	Thermoplasmata	Marine_Group_II	Marine_Group_II	Marine_Group_IIbO3	Marine_group	0.149701	0	0	0	0.149701	0.598802	0.149701	0.149701	1.1976	0.598802	0.149701	0.299401	0.449102	0.598802	0.149701	0	0.598802	0	1.0479	0.748503	0.898204	0	1.34731	1.1976	0.449102	0.748503	2.09581	1.49701	1.1976	1.79641	5.83832	4.79042	0.598802	0.598802	10.3293	7.48503	0.748503	0.898204	15.4192	14.0719	1.0479	1.34731
arASV13	Archaea	Nanoarchaeota	Nanoarchaeia	Woesearchaeales	Woesearchaeales	Woesearchaeales	marine_metagenome	3.29341	4.04192	2.54491	1.64671	51.6467	28.4431	1.49701	1.79641	2.54491	0.748503	5.83832	7.18563	1.34731	2.39521	1.1976	2.09581	1.0479	1.0479	0.598802	0.299401	0.598802	0	0.598802	0.149701	0.598802	1.0479	0.898204	0	0.748503	2.99401	0.149701	0	0	0	0.299401	0.149701	0	0	0.149701	0.149701	0	0
arASV108	Archaea	Thermoplasmatota	Thermoplasmata	Marine_Group_II	Marine_Group_II	Marine_Group_IIbN1	marine_metagenome	0.299401	0.299401	0.299401	0	0.598802	0.449102	1.49701	1.0479	0.898204	0.449102	0.149701	0.149701	0.748503	0.598802	0.748503	0.449102	1.94611	2.69461	1.49701	0	0.898204	0	1.1976	0.598802	1.79641	1.79641	1.64671	0.449102	2.84431	0.898204	1.79641	2.99401	2.24551	2.09581	1.64671	1.1976	4.64072	1.49701	0.449102	0.598802	4.34132	8.23353
arASV141	Archaea	Thermoplasmatota	Thermoplasmata	Marine_Group_II	Marine_Group_II	Marine_Group_IIbO1	uncultured_archaeon	0.149701	0	0	0.149701	0	0.299401	1.94611	1.0479	0.598802	1.49701	0.149701	0.149701	0.149701	0.299401	0.149701	0.149701	0.299401	0.598802	0.598802	0.748503	0.149701	0	1.0479	0	0.898204	0.299401	0.748503	0	0.449102	1.0479	1.64671	0.598802	0.748503	0.898204	10.0299	6.73653	0.748503	0.149701	8.08383	7.78443	1.49701	0.449102
arASV114	Archaea	Thermoplasmatota	Thermoplasmata	Marine_Group_II	Marine_Group_II	Marine_Group_IIbN1	uncultured_marine	0.299401	0.149701	0.449102	0	0.449102	0.299401	3.29341	4.04192	4.19162	3.74251	0	0	0.149701	0.299401	0.299401	0	4.79042	5.98802	3.14371	5.68862	2.69461	0	4.04192	1.34731	4.34132	1.94611	4.64072	2.09581	1.64671	2.24551	1.94611	7.03593	0.149701	0.748503	3.59281	3.44311	0.748503	0.149701	0.149701	1.1976	0.898204	0.149701
arASV298	Archaea	Thermoproteota	Nitrososphaeria	Nitrosopumilales	Nitrosopumilaceae	Candidatus_Nitrosopelagicus	marine_metagenome	0	0.299401	0.149701	0.149701	0	0	1.34731	1.64671	0.748503	0.299401	0	0	0.299401	0.149701	0	0.149701	0.449102	0	0.299401	2.39521	0	0	0	0	0.149701	0	0.748503	0.149701	0	0	1.0479	0.299401	0.149701	0.149701	5.53892	2.39521	0.149701	0	12.7246	2.99401	0.299401	0.299401
arASV151	Archaea	Thermoplasmatota	Thermoplasmata	Marine_Group_II	Marine_Group_II	Marine_Group_IIbO1		2.84431	1.64671	0.598802	0.748503	8.38323	10.6287	6.43713	3.14371	4.94012	3.89222	4.79042	1.94611	1.1976	2.09581	1.1976	0.898204	1.34731	1.1976	1.94611	0.898204	1.49701	0	1.64671	0.748503	1.94611	0.449102	2.09581	1.0479	1.94611	1.64671	0.748503	0	0.149701	0.299401	0.449102	0.299401	0.149701	0	0.299401	0.149701	0.299401	0
arASV84	Archaea	Thermoplasmatota	Thermoplasmata	Marine_Group_II	Marine_Group_II	Marine_Group_IIaM	marine_metagenome	0.149701	0	0	0.149701	0.149701	0.149701	1.1976	0.449102	0.748503	1.79641	0	0	0	0.149701	0	0	0.449102	0	0.748503	1.64671	1.1976	7.03593	0.449102	0.598802	0.748503	0.149701	0.299401	1.34731	1.0479	1.64671	1.0479	0.748503	2.69461	6.58683	0.149701	1.49701	1.79641	5.38922	0.149701	1.1976	3.44311	6.58683
arASV299	Archaea	Thermoproteota	Nitrososphaeria	Nitrosopumilales	Nitrosopumilaceae	Candidatus_Nitrosopelagicus	marine_metagenome	0.748503	1.1976	2.39521	2.24551	0	0.149701	3.59281	5.83832	3.44311	0.449102	0.898204	1.1976	1.1976	0.748503	1.34731	1.49701	0.449102	2.09581	0.149701	0	0.149701	0	0.299401	0.149701	0	1.34731	1.0479	0	0.149701	0.449102	0	0	0.149701	0	0.748503	0	0	0	6.58683	1.49701	0	0
arASV224	Archaea	Thermoplasmatota	Thermoplasmata	Marine_Group_II	Marine_Group_II	Marine_Group_IIbO5	marine_metagenome	0.149701	0	0.149701	0	0.449102	0	2.99401	1.49701	1.0479	0.748503	0	0.149701	0.299401	0.299401	0.149701	0.149701	2.69461	0.598802	2.24551	0.299401	2.54491	0	2.54491	0.598802	2.69461	1.64671	3.59281	0.598802	3.89222	2.69461	2.99401	0.898204	1.0479	0.449102	1.64671	1.49701	0.898204	0.598802	0.898204	1.0479	0	0.149701
arASV69	Archaea	Thermoplasmatota	Thermoplasmata	Marine_Group_II	Marine_Group_II	Marine_Group_IIaL1	uncultured_marine	0	0	0	0.149701	0.299401	0.898204	1.49701	2.24551	1.94611	4.79042	0	0	0.449102	0.149701	0	0	2.84431	2.84431	1.34731	4.64072	0.898204	0	0.898204	1.64671	1.94611	0.898204	0.748503	4.04192	2.69461	4.19162	1.49701	1.79641	0.149701	0	0	0	0	0.149701	0.299401	0.299401	0.299401	0
arASV60	Archaea	Thermoplasmatota	Thermoplasmata	Marine_Group_II	Marine_Group_II	Marine_Group_IIaL1	marine_metagenome	0	0	0	0	0	0	0.149701	0	0	0	0	0	0	0	0	0	0.299401	1.0479	1.34731	0	1.1976	0	0.898204	0.449102	0.598802	0.299401	0.299401	0.598802	0.449102	0	1.0479	4.34132	0.898204	2.39521	0.149701	4.19162	1.0479	0.598802	0	1.94611	1.79641	1.79641
arASV198	Archaea	Thermoplasmatota	Thermoplasmata	Marine_Group_II	Marine_Group_II	Marine_Group_IIbO4	unidentified_archaeon	0	0	0	0	0	0	0.299401	0.299401	0.449102	0	0	0	0	0	0	0	0.299401	0.449102	0	0	0.449102	0	0.149701	0	0	0.598802	0.299401	0	0	0	1.49701	0.449102	0.299401	0.449102	3.29341	2.69461	0.598802	0	3.89222	3.44311	0.598802	0.748503
arASV163	Archaea	Thermoplasmatota	Thermoplasmata	Marine_Group_II	Marine_Group_II	Marine_Group_IIbO2	unidentified_archaeon	1.94611	1.34731	0.149701	0	2.54491	2.39521	3.59281	2.99401	3.14371	3.59281	0.898204	0.748503	0.299401	0.449102	0.149701	0.149701	0.598802	0.748503	0.299401	0.598802	0	0	0.449102	0.149701	0.748503	0.299401	0.149701	0.449102	1.34731	0.299401	0.598802	0.149701	0	0	1.34731	1.0479	0.149701	0	0.898204	0.898204	0.149701	0
arASV85	Archaea	Thermoplasmatota	Thermoplasmata	Marine_Group_II	Marine_Group_II	Marine_Group_IIaM	marine_metagenome	0.149701	0	0	0.149701	0	0.149701	0.149701	0.449102	0.449102	0.898204	0	0	0.149701	0.149701	0	0	1.0479	2.69461	0.449102	1.1976	0.598802	0	0.449102	0.598802	0.898204	1.1976	0.748503	2.09581	0.898204	1.0479	0.598802	1.1976	2.24551	2.54491	0	0	0.898204	5.98802	0.299401	0	0.149701	1.34731
arASV127	Archaea	Thermoplasmatota	Thermoplasmata	Marine_Group_II	Marine_Group_II	Marine_Group_IIbN2	marine_metagenome	0.149701	0	0	0	0	0.449102	0.449102	0.898204	0.748503	1.34731	0.149701	0	0	0.149701	0.149701	0.449102	0.898204	1.0479	1.0479	1.0479	2.69461	0	1.94611	1.0479	1.79641	2.09581	1.94611	2.09581	1.64671	2.09581	1.0479	2.69461	0.299401	0.149701	1.34731	1.1976	0	0.299401	1.1976	0.898204	0	0.299401
arASV245	Archaea	Thermoplasmatota	Thermoplasmata	Thermoplasmata	Thermoplasmata	Marine_Group_III	marine_metagenome	0.598802	0.299401	0	0	0.149701	0.149701	0.449102	0	0.149701	0.898204	0	0.149701	0.449102	0.299401	0.149701	0.149701	1.49701	0.598802	1.1976	0	1.0479	0	0.598802	1.1976	1.34731	1.79641	0.598802	0.299401	0.598802	0	0.748503	0	0.898204	0	0.149701	0.598802	0.598802	0.299401	0	0	1.1976	0.149701
arASV111	Archaea	Thermoplasmatota	Thermoplasmata	Marine_Group_II	Marine_Group_II	Marine_Group_IIbN1	uncultured_archaeon	0	0.149701	0	0	0.299401	0	0.299401	0.299401	0.299401	0	0.149701	0	0.149701	0.149701	0.149701	0.149701	0.299401	0	0	0	0.149701	0	0.449102	0.149701	0.449102	0	0.449102	0.149701	0.898204	0.299401	0.449102	3.14371	0	0.149701	0.898204	2.09581	0.149701	0.149701	1.0479	2.09581	0	0.449102
arASV61	Archaea	Thermoplasmatota	Thermoplasmata	Marine_Group_II	Marine_Group_II	Marine_Group_IIaL1	marine_metagenome	0	0	0	0	0	0	0	0	0	0	0	0	0	0	0	0	0.299401	0	0.449102	0	0	0	0.598802	0.449102	0.449102	0	0	0.449102	0.299401	1.0479	0	2.84431	1.0479	3.29341	0	0.149701	1.49701	2.54491	0.149701	0	0.598802	2.09581
arASV199	Archaea	Thermoplasmatota	Thermoplasmata	Marine_Group_II	Marine_Group_II	Marine_Group_IIbO4	unidentified_archaeon	0	0	0	0	0	0	0	0	0	0	0	0	0	0	0	0	0	0	0	0	0	0	0	0	0	0	0	0	0	0	1.49701	0.598802	0.898204	0.449102	1.49701	1.64671	0.299401	0.299401	1.64671	1.49701	0.149701	0.598802
arASV388	Archaea	Thermoproteota	Nitrososphaeria	Nitrosopumilales	Nitrosopumilaceae	Candidatus_Nitrosopumilus		0.449102	0.449102	0.748503	1.1976	0	1.0479	0	0.598802	0.149701	0	0.598802	0.598802	0.299401	1.94611	1.1976	2.09581	0	0	0	0	0	0	0	0	0.299401	12.2754	0.149701	0	0	0.299401	0	0	0	0	0	0	0	0	0	0	0	0
arASV389	Archaea	Thermoproteota	Nitrososphaeria	Nitrosopumilales	Nitrosopumilaceae	Candidatus_Nitrosopumilus		2.39521	2.09581	1.79641	2.24551	0	0.149701	0.598802	0	0.299401	0	2.99401	1.1976	2.69461	1.94611	2.24551	2.39521	0	0	0	0	0	0	0	0	0	0	0	0	0	0	0	0	0	0	0	0	0	0	0	0	0	0
arASV390	Archaea	Thermoproteota	Nitrososphaeria	Nitrosopumilales	Nitrosopumilaceae	Candidatus_Nitrosopumilus		0.449102	0.748503	2.69461	2.69461	0.149701	0.149701	0.149701	0	0.299401	0	0.598802	0.598802	1.94611	1.34731	2.39521	3.29341	0	0	0	0	0	0	0	0	0	2.99401	0	0	0	2.09581	0	0	0	0	0	0	0	0	0	0	0	0
arASV200	Archaea	Thermoplasmatota	Thermoplasmata	Marine_Group_II	Marine_Group_II	Marine_Group_IIbO4	unidentified_archaeon	0	0	0	0	0	0	0	0	0	0	0	0	0	0	0	0	0	0	0	0.449102	0	0	0	0	0	0	0	0	0	0	1.0479	1.1976	1.1976	0.299401	1.79641	1.64671	0.299401	0.149701	1.49701	1.0479	0.299401	0.149701
arASV70	Archaea	Thermoplasmatota	Thermoplasmata	Marine_Group_II	Marine_Group_II	Marine_Group_IIaL1	uncultured_marine	0.149701	0.149701	0.149701	0	1.1976	1.94611	0.598802	0.748503	0.898204	1.1976	0.299401	0.299401	0.149701	0	0.149701	0.149701	0.598802	0.598802	0.299401	1.79641	0.449102	0	0.299401	0.598802	0.898204	0.449102	0.299401	0.449102	0.149701	0.449102	0.149701	0.149701	0	0.149701	0	0	0	0	0.299401	0	0.149701	0.299401
arASV226	Archaea	Thermoplasmatota	Thermoplasmata	Marine_Group_II	Marine_Group_II	Marine_Group_IIbO5		0	0	0	0	0	0	0	0	0	0	0	0	0	0	0	0	0	0	0	0	0	0	0	0	0	0	0	0	0	0	0.299401	0	0.149701	0.299401	1.64671	0.748503	0.149701	0	2.24551	3.59281	0	0.299401
arASV106	Archaea	Thermoplasmatota	Thermoplasmata	Marine_Group_II	Marine_Group_II	Marine_Group_IIaM		0	0	0	0	0	0	0.449102	0.748503	0.598802	1.34731	0	0	0.449102	0.299401	0	0	0.449102	0.299401	0.449102	0	0.598802	0	0.149701	0	0.449102	0.299401	0	0.149701	0.299401	0.449102	1.0479	0	0.299401	0.149701	0.149701	0.299401	0.299401	0	0.449102	0.299401	0.299401	0.449102
arASV35	Archaea	Thermoplasmatota	Thermoplasmata	Marine_Group_II	Marine_Group_II	Marine_Group_IIaI	uncultured_marine	0	0	0	0	0	0	0.299401	0.299401	0.149701	0.449102	0	0	0.149701	0.149701	0	0	0.748503	1.79641	0.748503	4.79042	0.299401	0	0.748503	1.34731	1.1976	0	0.898204	1.79641	0.598802	0.449102	0.149701	0	0	0	0.449102	0.149701	0	0	0	0	0	0
arASV43	Archaea	Thermoplasmatota	Thermoplasmata	Marine_Group_II	Marine_Group_II	Marine_Group_IIaK1	metagenome	0	0	0	0	0	0	0	0	0.149701	0.149701	0	0	0	0	0	0	2.09581	2.24551	0.598802	0	1.34731	0	1.1976	0.898204	0.449102	0	0.149701	0.598802	0.598802	0	0.449102	0	1.1976	0.449102	0	0	0.598802	0.598802	0	0	0	0
arASV131	Archaea	Thermoplasmatota	Thermoplasmata	Marine_Group_II	Marine_Group_II	Marine_Group_IIbN2		0.299401	0.149701	0	0.299401	0.149701	0	0.449102	0.748503	0.449102	0.898204	0.149701	0.149701	0.149701	0	0	0	0.149701	0	0.299401	0	0.299401	0	0	0.149701	0.149701	0	0.299401	0.299401	0	0	0.149701	0	0	0.149701	0.748503	0	0.149701	0.149701	0.598802	2.39521	0.149701	0
arASV82	Archaea	Thermoplasmatota	Thermoplasmata	Marine_Group_II	Marine_Group_II	Marine_Group_IIaL1		0	0	0	0	0	0	0	0.149701	0.299401	0	0	0	0	0	0	0	0	0	0.299401	0	0.449102	0	0.898204	0.598802	0.149701	0	0	0.149701	0.449102	0	0.598802	0	0.299401	0.748503	0	1.64671	0.449102	0	0.149701	1.94611	0	0.149701
arASV115	Archaea	Thermoplasmatota	Thermoplasmata	Marine_Group_II	Marine_Group_II	Marine_Group_IIbN1	uncultured_marine	0	0	0	0	0	0	0.149701	0	0.149701	0	0	0	0	0	0	0	0.149701	0	0	0	0.598802	0	0	0.149701	0.149701	0	0	0	0	0	0.149701	0	0	0	2.09581	2.84431	0	0.149701	0.748503	0.898204	0.149701	0.449102
arASV44	Archaea	Thermoplasmatota	Thermoplasmata	Marine_Group_II	Marine_Group_II	Marine_Group_IIaK1	metagenome	0	0	0	0	0	0	0	0	0	0.149701	0	0	0	0	0	0	0	0	0.299401	0.598802	0	0	0	0.149701	0.149701	0	0	0.149701	0	0	0.748503	0	0.748503	0.299401	1.1976	2.54491	0.299401	0	0.598802	1.79641	0.299401	0
arASV264	Archaea	Thermoplasmatota	Thermoplasmata	Thermoplasmata	Thermoplasmata	Marine_Group_III		0	0	0	0	0	0.149701	0	0	0	0	0	0	0	0	0	0	0	0	0.149701	0	0.449102	0	0.149701	0.598802	0.598802	0.598802	0.299401	0.449102	0.748503	0.299401	0.449102	0	0.598802	0	0	0.898204	0	0	0.149701	0.299401	0.598802	0
arASV391	Archaea	Thermoproteota	Nitrososphaeria	Nitrosopumilales	Nitrosopumilaceae	Candidatus_Nitrosopumilus		0.598802	0.598802	0.748503	0.898204	0	0	0.449102	1.1976	0.149701	0.149701	0.149701	0.898204	0.748503	1.64671	1.34731	1.94611	0	0	0	0	0	0	0	0	0	0.598802	0	0	0.149701	0	0	0	0	0	0.149701	0	0	0	0	0	0	0
arASV152	Archaea	Thermoplasmatota	Thermoplasmata	Marine_Group_II	Marine_Group_II	Marine_Group_IIbO1		0.449102	0	0.598802	0	1.0479	0.598802	0.598802	0	0.299401	0.449102	0.898204	0.149701	0.149701	0	0	0	0	0	0.149701	0	0.149701	0	0	0.149701	0.299401	0	0.299401	0	0.149701	0	0	0	0.149701	0	0.449102	0	0	0	0.149701	0	0	0
arASV246	Archaea	Thermoplasmatota	Thermoplasmata	Thermoplasmata	Thermoplasmata	Marine_Group_III	marine_metagenome	0	0	0	0	0	0	0.149701	0	0	0	0	0	0	0	0	0	0.149701	0	0.149701	0	0.299401	0	0	0.598802	0	0	0.149701	0.299401	0.898204	0	0.748503	0	0.149701	0	0.299401	0	0.299401	0.748503	0	0	0.149701	0.598802
arASV164	Archaea	Thermoplasmatota	Thermoplasmata	Marine_Group_II	Marine_Group_II	Marine_Group_IIbO2	unidentified_archaeon	0	0	0	0	0	0	0	0	0	0	0	0	0	0	0	0	0	0	0	0	0	0	0	0	0	0	0	0	0	0	0	0	0	0	1.94611	0.898204	0	0	0.299401	0.299401	0.149701	0.149701
arASV227	Archaea	Thermoplasmatota	Thermoplasmata	Marine_Group_II	Marine_Group_II	Marine_Group_IIbO5		0	0	0	0	0	0	0	0	0.149701	0	0	0	0	0	0	0	0.149701	0	0.299401	0	0.149701	0	0	0.149701	0.149701	0	0.299401	0	0.149701	0	0.449102	0	0.149701	0	1.34731	0.598802	0.149701	0	0.598802	1.49701	0	0.149701
arASV392	Archaea	Thermoproteota	Nitrososphaeria	Nitrosopumilales	Nitrosopumilaceae	Candidatus_Nitrosopumilus		0.748503	1.34731	0.449102	0.898204	0	0	0.149701	0	0.299401	0	0.898204	1.49701	1.0479	1.34731	0.748503	1.0479	0	0	0	0	0	0	0	0	0	0	0	0	0	0	0	0	0	0	0	0	0	0	0	0	0	0
arASV128	Archaea	Thermoplasmatota	Thermoplasmata	Marine_Group_II	Marine_Group_II	Marine_Group_IIbN2	marine_metagenome	0.149701	0	0	0	0	0	0	0	0.299401	0.449102	0	0	0	0	0	0	0.299401	0.449102	0.449102	0	0.149701	0	0.149701	0.299401	0.149701	0.149701	0.299401	0.449102	0.149701	0	0.449102	0	0	0.149701	0.598802	1.34731	0.299401	0.598802	0.299401	0.149701	0.149701	0
arASV167	Archaea	Thermoplasmatota	Thermoplasmata	Marine_Group_II	Marine_Group_II	Marine_Group_IIbO3	Marine_group	0	0	0	0	0	0	0	0	0	0.149701	0	0	0	0	0	0	0	0	0	0	0	0	0	0	0	0	0	0.299401	0	0	0.149701	0	0.149701	0	1.0479	0	0.299401	0	0.898204	1.34731	0.149701	0.149701
arASV109	Archaea	Thermoplasmatota	Thermoplasmata	Marine_Group_II	Marine_Group_II	Marine_Group_IIbN1	marine_metagenome	0.299401	0	0	0	0.299401	0	0	0	0.149701	0	0	0	0.449102	0.598802	0	0	0	0	0	0	0	0	0	0	0	0	0	0.149701	0	0	0	0	0	0	0.149701	0	0	0	0	0	0	0
arASV393	Archaea	Thermoproteota	Nitrososphaeria	Nitrosopumilales	Nitrosopumilaceae	Candidatus_Nitrosopumilus		1.49701	1.64671	1.0479	0.598802	0	0	0.449102	0	0	0	0.748503	0.598802	0.299401	0.598802	0.898204	0.898204	0	0	0	0	0	0	0	0	0	0	0	0	0	0	0	0	0	0	0	0	0	0	0	0	0	0
arASV394	Archaea	Thermoproteota	Nitrososphaeria	Nitrosopumilales	Nitrosopumilaceae	Candidatus_Nitrosopumilus		1.1976	0.898204	1.1976	0.748503	0	0	0.449102	0	0.149701	0	1.0479	0.598802	1.0479	0.748503	0.598802	0.598802	0	0	0	0	0	0	0	0	0	0	0	0	0	0	0	0	0	0	0	0	0	0	0	0	0	0
arASV23	Archaea	Nanoarchaeota	Nanoarchaeia	Woesearchaeales	Woesearchaeales	Woesearchaeales	uncultured_euryarchaeote	0.449102	0.149701	0.149701	0	1.1976	1.94611	0	0.299401	0.149701	0	0	0	0.299401	0	0	0.149701	0	0	0.149701	0.149701	0	0	0.299401	0	0	0	0.149701	0.149701	0	1.34731	0	0	0	0.299401	0	0	0	0	0	0	0.149701	0.149701
arASV228	Archaea	Thermoplasmatota	Thermoplasmata	Marine_Group_II	Marine_Group_II	Marine_Group_IIbO5		0	0	0	0	0	0	0	0	0	0.149701	0	0	0	0	0	0	0	0	0	1.49701	0	0	0	0.149701	0	0.299401	0	0	0	0	0.449102	0	0	0	0.598802	0.299401	0.149701	0	0.898204	0.598802	0.299401	0
arASV395	Archaea	Thermoproteota	Nitrososphaeria	Nitrosopumilales	Nitrosopumilaceae	Candidatus_Nitrosopumilus		0.598802	1.0479	1.0479	1.34731	0	0	0.299401	0	0	0	0.748503	0.748503	0.449102	1.0479	0.898204	0.449102	0	0	0	0	0	0	0	0	0	0	0	0	0	0	0	0	0	0	0	0	0	0	0	0	0	0
arASV45	Archaea	Thermoplasmatota	Thermoplasmata	Marine_Group_II	Marine_Group_II	Marine_Group_IIaK1	metagenome	0	0	0	0	0	0	0.449102	0.299401	0.149701	0.149701	0	0	0.149701	0	0	0.149701	0.449102	0	0	0	0.299401	0	0	0	0.149701	0.149701	0.149701	0.149701	0.149701	0	0	0	0.149701	0	0.149701	1.0479	0	0	0.149701	0.449102	0.299401	0.149701
arASV225	Archaea	Thermoplasmatota	Thermoplasmata	Marine_Group_II	Marine_Group_II	Marine_Group_IIbO5	marine_metagenome	0	0	0	0	0	0	0	0	0.449102	0	0	0	0	0	0	0	0	0	0.149701	0	0.898204	0	0.598802	0	0.299401	0	0.149701	0	0.898204	0	0.898204	0	0	0	0.299401	0	0.449102	0	0	0	0.149701	0.149701
arASV265	Archaea	Thermoplasmatota	Thermoplasmata	Thermoplasmata	Thermoplasmata	Marine_Group_III		0	0	0	0	0	0	0	0	0	0	0	0	0	0	0	0	0	1.1976	0.149701	0	0.299401	0	0.299401	0.299401	0.449102	0.299401	0	0	0	0	0	0	0	0.149701	0.149701	0.598802	0	0	0.299401	0	0.149701	0
arASV396	Archaea	Thermoproteota	Nitrososphaeria	Nitrosopumilales	Nitrosopumilaceae	Candidatus_Nitrosopumilus		0.299401	0.149701	0.748503	0.598802	0	0	0.149701	0	0.598802	0	0.598802	1.0479	0.299401	0.598802	1.0479	0.748503	0	0	0	0	0	0	0	0	0	0	0	0	0	0	0	0	0	0	0	0	0	0	0	0	0	0
arASV397	Archaea	Thermoproteota	Nitrososphaeria	Nitrosopumilales	Nitrosopumilaceae	Candidatus_Nitrosopumilus		0.299401	0.598802	0.149701	0.299401	0	0	0.299401	0	0	0	0.598802	1.0479	0.748503	0.748503	0.898204	1.0479	0	0	0	0	0	0	0	0	0	0	0	0	0	0	0	0	0	0	0	0	0	0	0	0	0	0
arASV168	Archaea	Thermoplasmatota	Thermoplasmata	Marine_Group_II	Marine_Group_II	Marine_Group_IIbO3	Marine_group	0	0	0	0	0	0	0	0	0	0	0	0	0	0	0	0	0	0	0	0	0	0	0	0	0	0	0	0	0	0	0	0	0	0	0.299401	0.449102	0	0.149701	0.449102	0.748503	0	0
arASV398	Archaea	Thermoproteota	Nitrososphaeria	Nitrosopumilales	Nitrosopumilaceae	Candidatus_Nitrosopumilus		0.748503	0.598802	0.898204	1.0479	0	0	0	0	0	0	0.748503	0.748503	0.449102	0.149701	0.449102	0.299401	0	0	0	0	0	0	0	0	0	0	0	0	0	0	0	0	0	0	0	0	0	0	0	0	0	0
arASV399	Archaea	Thermoproteota	Nitrososphaeria	Nitrosopumilales	Nitrosopumilaceae	Candidatus_Nitrosopumilus		0	0	0	0	0	0	0	0.598802	0	0	0	0	0	0	0	0	0	0	0	0	0	5.08982	0	0	0	0.449102	0	0	0	0	0	0	0	0	0	0	0	0	0	0	0	0
arASV169	Archaea	Thermoplasmatota	Thermoplasmata	Marine_Group_II	Marine_Group_II	Marine_Group_IIbO3	Marine_group	0.299401	0	0	0	0	0.299401	0.149701	0	0	0.299401	0	0	0.748503	0.299401	0	0.299401	0	0	0.449102	0	0	0	0	0.149701	0	0	0.748503	0.748503	0.449102	0	0	0	0	0	0.149701	0	0	0	0.299401	0	0	0
arASV400	Archaea	Thermoproteota	Nitrososphaeria	Nitrosopumilales	Nitrosopumilaceae	Candidatus_Nitrosopumilus		0.149701	0.149701	1.49701	0.149701	0	0	0.299401	0	0	0	0.299401	0.598802	0.449102	0.748503	1.0479	0.149701	0	0	0	0	0	0	0	0	0	0	0	0	0	0	0	0	0	0	0	0	0	0	0	0	0	0
arASV401	Archaea	Thermoproteota	Nitrososphaeria	Nitrosopumilales	Nitrosopumilaceae	Candidatus_Nitrosopumilus		0.299401	0.748503	0.748503	0.898204	0	0	0	0	0	0	0.748503	0.598802	0.598802	0.598802	0.299401	0	0	0	0	0	0	0	0	0	0	0	0	0	0	0	0	0	0	0	0	0	0	0	0	0	0	0
arASV221	Archaea	Thermoplasmatota	Thermoplasmata	Marine_Group_II	Marine_Group_II	Marine_Group_IIbO5	Marine_group	0	0	0	0	0	0	0	0	0	0.299401	0	0	0	0	0	0	0	0	0.748503	0	0.598802	0	0.748503	0	0.149701	0	0.299401	0.299401	0.598802	0.149701	1.0479	0	0	0.149701	0	0	0	0	0	0	0	0
arASV117	Archaea	Thermoplasmatota	Thermoplasmata	Marine_Group_II	Marine_Group_II	Marine_Group_IIbN1		0	0	0	0	0	0	0	0	0	0	0	0	0	0	0	0	0	0	0	0	0	0	0	0	0	0	0	0	0	0	0	0	0	0	0.449102	1.79641	0	0	0	0.299401	0	0
arASV46	Archaea	Thermoplasmatota	Thermoplasmata	Marine_Group_II	Marine_Group_II	Marine_Group_IIaK1	metagenome	0	0	0	0	0.149701	0	0.149701	0.898204	0	0.748503	0	0	0.149701	0	0	0	0	0	0	0	0.149701	0	0	0	0.149701	0.299401	0	0	0	0	0	0	0	0	0	0.299401	0	0	0	0.748503	0	0
arASV34	Archaea	Thermoplasmatota	Thermoplasmata	Marine_Group_II	Marine_Group_II	Marine_Group_IIaI	uncultured_archaeon	0	0	0	0	0	0.149701	0	0	0	0	0	0	0	0	0	0	0	0	0	0	0	0	0	0	0	0	0	0	0	0.449102	0.149701	0	0	0	0	0	0	0	0	0	0.898204	1.34731
arASV170	Archaea	Thermoplasmatota	Thermoplasmata	Marine_Group_II	Marine_Group_II	Marine_Group_IIbO3	Marine_group	0	0	0	0	0.449102	0	0	0	0	0.299401	0.149701	0	0	0.449102	0	0	0.149701	0	0.149701	0	0.449102	0	0	0.598802	0	0	0.449102	0.449102	0.748503	0	0	0	0	0	0	0	0	0	0.149701	0	0	0
arASV266	Archaea	Thermoplasmatota	Thermoplasmata	Thermoplasmata	Thermoplasmata	Marine_Group_III		0	0	0	0	0	0	0	0	0	0	0	0	0	0	0	0	0	0	0	0	0	0	0	0	0	0	0	0	0	0	0	0	0.299401	0	0.449102	1.0479	0	0	0	0.299401	0	0
arASV171	Archaea	Thermoplasmatota	Thermoplasmata	Marine_Group_II	Marine_Group_II	Marine_Group_IIbO3	Marine_group	0	0	0	0	0	0	0	0	0	0	0	0	0	0	0	0	0	0	0	0	0	0	0	0	0	0	0	0	0	0	0	0	0	0	0.149701	0.299401	0.149701	0	0.748503	0.449102	0	0
arASV4	Archaea	Halobacterota	Halobacteria	Halobacterales	Haloferacaceae	Halogeometricum	Halogeometricum_sp.	0	0	0	0	0	0	0	0	0	0	0	0	0	0	0	0	0	0	0	0	0	0	0	0	0	0	0	0	0	4.19162	0	0	0	0	0	0	0	0	0	0	0	0
arASV402	Archaea	Thermoproteota	Nitrososphaeria	Nitrosopumilales	Nitrosopumilaceae	Candidatus_Nitrosopumilus		0.449102	0.299401	0	0.449102	0	0	0	0	0	0	0	0.898204	0.449102	0.748503	0.598802	0.299401	0	0	0	0	0	0	0	0	0	0	0	0	0	0	0	0	0	0	0	0	0	0	0	0	0	0
arASV403	Archaea	Thermoproteota	Nitrososphaeria	Nitrosopumilales	Nitrosopumilaceae	Candidatus_Nitrosopumilus		0	0	0	0.149701	0	0.299401	0	0.149701	0	0	0	0	0	0.149701	0	0.299401	0	0	0	0	0	0	0	0	0	2.99401	0	0.149701	0	0	0	0	0	0	0	0	0	0	0	0	0	0
arASV86	Archaea	Thermoplasmatota	Thermoplasmata	Marine_Group_II	Marine_Group_II	Marine_Group_IIaM	marine_metagenome	0	0	0	0	0	0	0	0	0	0.149701	0	0	0	0	0	0	0	0	0	0	0	0	0	0.149701	0	0	0	0	0.149701	0	0	0	0.299401	0	0	0	0	0.149701	0	0	0.748503	0.598802
arASV236	Archaea	Thermoplasmatota	Thermoplasmata	Marine_Group_II	Marine_Group_II	Marine_Group_IIbP		0	0	0	0	0	0	0	0	0	0	0	0	0	0	0	0	0	0	0	0	0	0	0	0	0	0	0	0	0	0	0	0	0	0	0.598802	1.34731	0.149701	0	0	0	0	0
arASV222	Archaea	Thermoplasmatota	Thermoplasmata	Marine_Group_II	Marine_Group_II	Marine_Group_IIbO5	Marine_group	0	0	0	0	0	0	0	0	0	0	0	0	0	0	0	0	0	0	0.149701	0	0	0	0	0	0	0	0.149701	0	0.149701	0	0	0	0	0	0.598802	0.449102	0	0	0.149701	0	0	0
arASV404	Archaea	Thermoproteota	Nitrososphaeria	Nitrosopumilales	Nitrosopumilaceae	Candidatus_Nitrosopumilus		0.748503	0.299401	0.598802	0.299401	0	0	0	0	0	0	0.149701	0.598802	0.299401	0.449102	0.149701	0.449102	0	0	0	0	0	0	0	0	0	0	0	0	0	0	0	0	0	0	0	0	0	0	0	0	0	0
arASV36	Archaea	Thermoplasmatota	Thermoplasmata	Marine_Group_II	Marine_Group_II	Marine_Group_IIaI	uncultured_marine	0	0	0	0	0	0	0	0	0	0	0	0	0	0	0	0	0	0	0	0	0	0	0	0	0	0	0	0	0	0	0	0	0.149701	0	0.149701	0.299401	0	0.149701	0.598802	0.299401	0	0
arASV405	Archaea	Thermoproteota	Nitrososphaeria	Nitrosopumilales	Nitrosopumilaceae	Candidatus_Nitrosopumilus		0.299401	0.299401	0.299401	0.898204	0	0	0	0	0	0	0.449102	0.299401	0.149701	0.149701	0.748503	0.449102	0	0	0	0	0	0	0	0	0	0	0	0	0	0	0	0	0	0	0	0	0	0	0	0	0	0
arASV406	Archaea	Thermoproteota	Nitrososphaeria	Nitrosopumilales	Nitrosopumilaceae	Candidatus_Nitrosopumilus		0.299401	0.748503	0.299401	0.748503	0	0	0.149701	0	0	0	0	0.598802	0.598802	0	0.299401	0.299401	0	0	0	0	0	0	0	0	0	0	0	0	0	0	0	0	0	0	0	0	0	0	0	0	0	0
arASV407	Archaea	Thermoproteota	Nitrososphaeria	Nitrosopumilales	Nitrosopumilaceae	Candidatus_Nitrosopumilus		0	0.299401	0.149701	0.149701	0	0	0	0	0	0	0	0.299401	0.149701	0.449102	0	0.299401	0	0	0	0	0	0	0	0	0	1.49701	0	0	0	0.598802	0	0	0	0	0	0	0	0	0	0	0	0
arASV62	Archaea	Thermoplasmatota	Thermoplasmata	Marine_Group_II	Marine_Group_II	Marine_Group_IIaL1	marine_metagenome	0	0	0	0	0	0	0	0	0	0	0	0	0	0	0	0	0	0	0	0	0.149701	0	0	0	0	0	0	0.149701	0	0	0	1.64671	0.449102	0.748503	0	0	0	0.449102	0	0	0	0
arASV247	Archaea	Thermoplasmatota	Thermoplasmata	Thermoplasmata	Thermoplasmata	Marine_Group_III	marine_metagenome	0	0	0	0	0	0	0	0	0	0	0	0	0	0	0	0	0	0	0.149701	0	0	0	0	0.149701	0	0	0	0	0	0	0	0	0	0.299401	0	0	0.598802	0	0	0	0	0.299401
arASV193	Archaea	Thermoplasmatota	Thermoplasmata	Marine_Group_II	Marine_Group_II	Marine_Group_IIbO3		0	0	0	0	0	0	0	0	0	0	0	0	0	0	0	0	0	0	0	0	0	0	0	0	0	0	0	0	0	0	0	0	0	0	0.149701	0.149701	0	0	0.149701	0.149701	0	0
arASV408	Archaea	Thermoproteota	Nitrososphaeria	Nitrosopumilales	Nitrosopumilaceae	Candidatus_Nitrosopumilus		0	0	0	0	0	0	0	1.0479	0	0	0	0	0.149701	0	0	0	0	0	0	0	0	0	0	0	0	2.09581	0	0.299401	0	0	0	0	0	0	0	0	0	0	0	0	0	0
arASV409	Archaea	Thermoproteota	Nitrososphaeria	Nitrosopumilales	Nitrosopumilaceae	Candidatus_Nitrosopumilus		0	0.898204	0.449102	1.0479	0	0	0	0	0	0	0	0.449102	0	0	0	0.598802	0	0	0	0	0	0	0	0	0	0	0	0	0	0	0	0	0	0	0	0	0	0	0	0	0	0
arASV63	Archaea	Thermoplasmatota	Thermoplasmata	Marine_Group_II	Marine_Group_II	Marine_Group_IIaL1	marine_metagenome	0	0	0	0	0	0	0	0	0	0	0	0	0	0	0	0	0.598802	0	0.149701	0	0.149701	0	0	0	0	0	0	0	0	0	0	0	0.299401	0.449102	0	0	0.299401	0.598802	0	0	0	0.449102
arASV54	Archaea	Thermoplasmatota	Thermoplasmata	Marine_Group_II	Marine_Group_II	Marine_Group_IIaK1	uncultured_archaeon	0	0	0	0	0	0	0.299401	0	0.149701	0.149701	0	0	0	0	0	0	0.149701	0	0	0	0	0	0.149701	0	0	0	0.149701	0	0	0	0	0	0	0	0	0	0	0	0	0	0	0.149701
arASV410	Archaea	Thermoproteota	Nitrososphaeria	Nitrosopumilales	Nitrosopumilaceae	Candidatus_Nitrosopumilus		0	0.149701	0	0.598802	0	0	0	0	0	0	0	0	0	0.898204	0.449102	0.149701	0	0	0	0	0	0	0	0	0	1.0479	0	0	0	0	0	0	0	0	0	0	0	0	0	0	0	0
arASV411	Archaea	Thermoproteota	Nitrososphaeria	Nitrosopumilales	Nitrosopumilaceae	Candidatus_Nitrosopumilus		0	0.149701	0	0	0	0	0	1.34731	0	0	0.149701	0.149701	0.149701	0	0	0.149701	0	0	0	0	0	0	0	0	0	0.748503	0	0	0	0	0	0	0	0	0	0	0	0	0.149701	0	0	0
arASV546	Archaea	Thermoproteota	Nitrososphaeria	Nitrosopumilales	Nitrosopumilaceae	Nitrosopumilaceae		0	0	0	0	0	0	0	0	0	0	0	0	0.149701	0	0	0	0	0	0	0	0	0	0	0	0	0	0	0	0	0	0.598802	0	0	0	0	0	0	0.149701	0.598802	0	0	0
arASV248	Archaea	Thermoplasmatota	Thermoplasmata	Thermoplasmata	Thermoplasmata	Marine_Group_III	marine_metagenome	0	0	0	0	0	0	0.149701	0	0	0	0	0	0	0	0	0	0	1.0479	0	0	0	0	0	0	0	0	0	0	0.449102	0	0	0	0.299401	0	0	0	0	0	0.149701	0	0	0
arASV358	Archaea	Thermoproteota	Nitrososphaeria	Nitrosopumilales	Nitrosopumilaceae	Candidatus_Nitrosopelagicus		0	0	0	0	0	0	0	0	0	0	0	0	0	0	0	0	0	0	0	0	0	0	0	0	0	0	0	0	0	0	0	0.598802	0	0.299401	0.149701	0	0	0	0.299401	0	0	0
arASV412	Archaea	Thermoproteota	Nitrososphaeria	Nitrosopumilales	Nitrosopumilaceae	Candidatus_Nitrosopumilus		0	0.149701	0.449102	0.299401	0	0	0	0	0	0	0.149701	0.449102	0.898204	0.299401	0.149701	0.299401	0	0	0	0	0	0	0	0	0	0	0	0	0	0	0	0	0	0	0	0	0	0	0	0	0	0
arASV636	Archaea	Thermoproteota	Nitrososphaeria	Nitrososphaerales	Nitrososphaeraceae	Nitrososphaeraceae		0	0	0	0	0	0	0	0	0	0	0	0	0	0	0	0	0	0.449102	0	0	0	0	0	0	0	0	0	0	0	0	0	0.449102	0	0	0	0	0	0	0	0	0	0
arASV413	Archaea	Thermoproteota	Nitrososphaeria	Nitrosopumilales	Nitrosopumilaceae	Candidatus_Nitrosopumilus		0.149701	0.449102	0.299401	0.299401	0	0	0	0	0	0	0.299401	0.598802	0	0.299401	0	0.598802	0	0	0	0	0	0	0	0	0	0	0	0	0	0	0	0	0	0	0	0	0	0	0	0	0	0
arASV87	Archaea	Thermoplasmatota	Thermoplasmata	Marine_Group_II	Marine_Group_II	Marine_Group_IIaM	marine_metagenome	0	0	0.149701	0.149701	0.149701	0	0	0	0	0.299401	0	0	0	0	0	0	0.149701	0	0.149701	0	0	0	0	0.149701	0	0	0.149701	0	0.449102	0	0	0	0	0	0	0	0	0.149701	0	0	0	0
arASV414	Archaea	Thermoproteota	Nitrososphaeria	Nitrosopumilales	Nitrosopumilaceae	Candidatus_Nitrosopumilus		0	0.299401	0	0.149701	0.149701	0.449102	0	0	0	0	0.149701	0	0	0	0.149701	0	0	0	0	0	0	0	0	0	0	1.1976	0	0	0	0	0	0	0	0	0	0	0	0	0	0	0	0
arASV415	Archaea	Thermoproteota	Nitrososphaeria	Nitrosopumilales	Nitrosopumilaceae	Candidatus_Nitrosopumilus		0	0	0	0	0	0.299401	0	0.149701	0	0	0.299401	0	0	0.149701	0.149701	0	0	0	0	0	0	0	0	0	0	1.34731	0	0	0	0	0	0	0	0	0	0	0	0	0	0	0	0
arASV129	Archaea	Thermoplasmatota	Thermoplasmata	Marine_Group_II	Marine_Group_II	Marine_Group_IIbN2	marine_metagenome	0	0	0	0	0	0	0	0	0	0	0	0	0	0	0	0	0	0	0	0	0	0	0	0	0	0	0	0	0	0	0	0	0	0	0.299401	0.449102	0	0	0	0.598802	0	0
arASV88	Archaea	Thermoplasmatota	Thermoplasmata	Marine_Group_II	Marine_Group_II	Marine_Group_IIaM	marine_metagenome	0	0	0	0	0	0	0	0	0	0	0	0	0	0	0	0	0	0	0	0	0	0	0	0	0	0	0	0	0	0	0	0	0	0	0	0	0	0	0	0	0.898204	0
arASV416	Archaea	Thermoproteota	Nitrososphaeria	Nitrosopumilales	Nitrosopumilaceae	Candidatus_Nitrosopumilus		0.449102	0	0.748503	0.149701	0	0	0	0	0	0	0.299401	0.149701	0.299401	0	0	0	0	0	0	0	0	0	0	0	0	0	0	0	0	0	0	0	0	0	0	0	0	0	0	0	0	0
arASV24	Archaea	Nanoarchaeota	Nanoarchaeia	Woesearchaeales	Woesearchaeales	Woesearchaeales	uncultured_euryarchaeote	0	0	0	0	0	0	0	0	0	0	0	0	0	0.149701	0.149701	0.449102	0	0	0	0	0	0	0	0	0	0	0	0	0	0	0	0	0	0	0	0	0	0	0	0	0	0.149701
arASV174	Archaea	Thermoplasmatota	Thermoplasmata	Marine_Group_II	Marine_Group_II	Marine_Group_IIbO3	Marine_group	0	0	0	0	0	0	0	0	0	0	0	0	0	0	0	0	0	0	0	0	0	0	0	0	0	0	0	0	0	0	0	0	0	0	0.149701	0	0	0	0	0	0	0
arASV47	Archaea	Thermoplasmatota	Thermoplasmata	Marine_Group_II	Marine_Group_II	Marine_Group_IIaK1	metagenome	0	0	0	0	0	0	0	0	0	0	0	0	0	0	0	0	0	0	0	0	0	0	0	0	0	0	0	0	0	0.149701	0	0	0	0	0	0.598802	0	0	0	0.449102	0	0
arASV419	Archaea	Thermoproteota	Nitrososphaeria	Nitrosopumilales	Nitrosopumilaceae	Candidatus_Nitrosopumilus		0	0	0	0	0	0	0	1.1976	0	0.149701	0	0	0	0.149701	0	0	0	0	0	0	0	0	0	0	0	0.149701	0	0	0	0	0	0	0	0	0	0	0	0	0	0	0	0
arASV547	Archaea	Thermoproteota	Nitrososphaeria	Nitrosopumilales	Nitrosopumilaceae	Nitrosopumilaceae		0	0	0	0	0	0	0	1.64671	0	0	0	0	0	0	0	0	0	0	0	0	0	0	0	0	0	0	0	0	0	0	0	0	0	0	0	0	0	0	0	0	0	0
arASV89	Archaea	Thermoplasmatota	Thermoplasmata	Marine_Group_II	Marine_Group_II	Marine_Group_IIaM	marine_metagenome	0	0	0	0	0	0	0	0	0	0	0	0	0	0	0	0	0	0	0.149701	0	0	0	0	0	0	0	0	0.149701	0	0	0	0	0.598802	0	0	0	0	0	0	0	0.449102	0
arASV14	Archaea	Nanoarchaeota	Nanoarchaeia	Woesearchaeales	Woesearchaeales	Woesearchaeales	marine_metagenome	0	0	0	0	1.0479	0.449102	0	0	0	0	0	0	0	0	0	0	0	0	0	0	0	0	0	0	0	0	0	0	0	0	0	0	0	0	0	0	0	0	0	0	0	0
arASV90	Archaea	Thermoplasmatota	Thermoplasmata	Marine_Group_II	Marine_Group_II	Marine_Group_IIaM	marine_metagenome	0	0	0	0	0	0	0	0	0	0	0	0	0	0	0	0	0	0	0	0	0	0	0	0	0	0	0	0.149701	0	0	0	0	0	0	0	0	0	0	0	0	1.34731	0
arASV176	Archaea	Thermoplasmatota	Thermoplasmata	Marine_Group_II	Marine_Group_II	Marine_Group_IIbO3	Marine_group	0	0	0	0	0	0	0	0	0	0	0	0	0	0	0	0	0	0	0	0	0	0	0	0	0	0	0	0	0	0	0	0	0	0	0	0	0	0	0.149701	0	0	0
arASV420	Archaea	Thermoproteota	Nitrososphaeria	Nitrosopumilales	Nitrosopumilaceae	Candidatus_Nitrosopumilus		0.149701	0	0	0	0	0.299401	0	0	0	0	0	0	0.149701	0	0	0	0	0	0	0	0	0	0	0	0	0.898204	0	0	0	0	0	0	0	0	0	0	0	0	0	0	0	0
arASV177	Archaea	Thermoplasmatota	Thermoplasmata	Marine_Group_II	Marine_Group_II	Marine_Group_IIbO3	Marine_group	0	0	0	0	0	0	0	0	0	0	0	0	0	0	0	0	0	0	0	0	0	0	0	0	0	0	0	0	0	0	0	0	0	0	0	0	0	0	0.149701	0	0	0
arASV15	Archaea	Nanoarchaeota	Nanoarchaeia	Woesearchaeales	Woesearchaeales	Woesearchaeales	marine_metagenome	0	0	0	0	1.0479	0.299401	0	0	0	0	0	0	0	0	0	0	0	0	0	0	0	0	0	0	0	0	0	0	0	0	0	0	0	0	0	0	0	0	0	0	0	0
arASV423	Archaea	Thermoproteota	Nitrososphaeria	Nitrosopumilales	Nitrosopumilaceae	Candidatus_Nitrosopumilus		0	0	0.149701	0.449102	0	0	0	0	0	0	0.598802	0	0	0	0	0.149701	0	0	0	0	0	0	0	0	0	0	0	0	0	0	0	0	0	0	0	0	0	0	0	0	0	0
arASV425	Archaea	Thermoproteota	Nitrososphaeria	Nitrosopumilales	Nitrosopumilaceae	Candidatus_Nitrosopumilus		0	0.149701	0	0.149701	0	0	0	0	0	0	0	0	0.149701	0	0.299401	0.598802	0	0	0	0	0	0	0	0	0	0	0	0	0	0	0	0	0	0	0	0	0	0	0	0	0	0
arASV91	Archaea	Thermoplasmatota	Thermoplasmata	Marine_Group_II	Marine_Group_II	Marine_Group_IIaM	marine_metagenome	0	0	0	0	0	0	0	0	0	0	0	0	0	0	0	0	0	0	0	0	0	0	0	0	0	0	0	0	0	0	0	0	0	0.598802	0	0	0	0.598802	0	0	0	0
arASV179	Archaea	Thermoplasmatota	Thermoplasmata	Marine_Group_II	Marine_Group_II	Marine_Group_IIbO3	Marine_group	0	0	0	0	0	0	0	0	0	0.149701	0	0	0.598802	0	0	0	0	0	0	0	0	0	0	0.149701	0	0	0	0.149701	0	0	0	0	0	0	0.149701	0	0	0	0	0	0	0
arASV359	Archaea	Thermoproteota	Nitrososphaeria	Nitrosopumilales	Nitrosopumilaceae	Candidatus_Nitrosopelagicus		0	0	0	0	0	0	0	0	0	0	0	0	0	0	0	0	0	0	0	0	0	0	0	0	0	0	0	0	0	0	0	0	0	0	0	0	0	0	0	0	0	0
arASV16	Archaea	Nanoarchaeota	Nanoarchaeia	Woesearchaeales	Woesearchaeales	Woesearchaeales	marine_metagenome	0	0	0	0	0.449102	0.598802	0	0	0	0	0	0	0	0	0	0	0	0	0	0	0	0	0	0	0	0	0	0	0	0	0	0	0	0	0	0	0	0	0	0	0	0
arASV427	Archaea	Thermoproteota	Nitrososphaeria	Nitrosopumilales	Nitrosopumilaceae	Candidatus_Nitrosopumilus		0	0	0	0	0	0	0	0.598802	0	0	0	0	0	0	0	0	0	0	0	0	0	0	0	0	0	0.449102	0	0	0	0	0	0	0	0	0	0	0	0	0	0	0	0
arASV384	Archaea	Thermoproteota	Nitrososphaeria	Nitrosopumilales	Nitrosopumilaceae	Candidatus_Nitrosopumilus	uncultured_archaeon	0	0	0	0	0	0	0	0	0	0	0	0	0	0	0	0.149701	0	0	0	0	0	0	0	0	0	0.898204	0	0	0	0	0	0	0	0	0	0	0	0	0	0	0	0
arASV17	Archaea	Nanoarchaeota	Nanoarchaeia	Woesearchaeales	Woesearchaeales	Woesearchaeales	marine_metagenome	0	0	0	0	0.598802	0.299401	0	0	0	0	0	0	0	0	0	0	0	0	0	0	0	0	0	0	0	0	0	0	0	0	0	0	0	0	0	0	0	0	0	0	0	0
arASV18	Archaea	Nanoarchaeota	Nanoarchaeia	Woesearchaeales	Woesearchaeales	Woesearchaeales	marine_metagenome	0	0	0	0	0.748503	0.149701	0	0	0	0	0	0	0	0	0	0	0	0	0	0	0	0	0	0	0	0	0	0	0	0	0	0	0	0	0	0	0	0	0	0	0	0
arASV19	Archaea	Nanoarchaeota	Nanoarchaeia	Woesearchaeales	Woesearchaeales	Woesearchaeales	marine_metagenome	0	0	0	0	0.748503	0.149701	0	0	0	0	0	0	0	0	0	0	0	0	0	0	0	0	0	0	0	0	0	0	0	0	0	0	0	0	0	0	0	0	0	0	0	0
arASV300	Archaea	Thermoproteota	Nitrososphaeria	Nitrosopumilales	Nitrosopumilaceae	Candidatus_Nitrosopelagicus	marine_metagenome	0	0	0	0	0	0	0	0	0	0	0	0	0	0	0	0	0	0	0	0	0	0	0	0	0	0	0	0	0	0	0	0	0	0	0.149701	0	0	0	0.149701	0	0	0
arASV361	Archaea	Thermoproteota	Nitrososphaeria	Nitrosopumilales	Nitrosopumilaceae	Candidatus_Nitrosopelagicus		0	0	0	0	0	0	0	0	0	0	0	0	0	0	0	0	0	0	0	0	0	0	0	0	0	0	0	0	0	0	0	0	0	0	0	0	0	0	0.598802	0	0	0
arASV549	Archaea	Thermoproteota	Nitrososphaeria	Nitrosopumilales	Nitrosopumilaceae	Nitrosopumilaceae		0	0	0	0	0	0	0	0.598802	0	0.149701	0	0	0	0	0	0	0	0	0	0	0	0	0	0	0	0	0	0	0	0	0	0	0	0	0	0	0	0	0	0	0	0
arASV100	Archaea	Thermoplasmatota	Thermoplasmata	Marine_Group_II	Marine_Group_II	Marine_Group_IIaM	uncultured_bacterium	0	0	0	0	0	0	0	0	0	0	0	0	0	0	0	0	0	0	0	0	0	0	0	0.598802	0	0	0	0	0	0	0	0	0	0	0	0	0	0	0	0	0	0
baASV3356	Bacteria	Cyanobacteria	Cyanobacteriia	Synechococcales	Cyanobiaceae	Prochlorococcus_MIT9313		1.66996	2.03704	1.542	2.47005	1.41921	1.20206	2.08875	3.0672	2.63549	2.70917	2.48556	2.33174	0.581643	0.806545	0.767769	0.844029	17.8784	2.3214	23.32	3.26496	28.653	2.80869	33.6875	6.27141	20.532	4.98921	23.2735	5.83065	17.0318	3.29469	16.8728	0.675999	18.2739	5.60316	8.74792	2.11718	24.283	5.83194	6.23263	3.53898	25.6039	8.61091
baASV3550	Bacteria	Cyanobacteria	Cyanobacteriia	Synechococcales	Cyanobiaceae	Synechococcus_CC9902		10.7346	10.9788	6.45624	9.01159	5.23608	4.7992	6.49889	8.49846	7.04822	8.74016	15.7082	10.6079	1.87935	2.11977	2.53726	2.87203	4.869	2.59154	4.51355	1.54329	3.46789	0.801375	4.19817	3.57775	4.47995	4.90261	5.38731	5.70657	4.32096	3.37482	5.30588	1.27703	3.58809	2.04868	3.74837	1.70357	4.2796	1.975	4.96723	3.86728	4.99696	3.35285
baASV8454	Bacteria	Proteobacteria	Alphaproteobacteria	SAR11_clade	Clade_I	Clade_Ia		8.39505	11.5437	8.67295	8.30328	8.37825	10.4295	9.53507	4.44893	9.66303	5.37697	9.54412	11.5631	9.10853	10.1684	9.6165	10.087	5.76344	1.65962	4.91812	1.49288	3.64884	0.591984	2.84876	0.354156	4.84703	2.09133	4.89744	2.75828	6.03746	1.0056	5.25806	0.791035	4.3675	1.04437	5.51398	1.12193	3.68503	1.0922	6.73801	3.74966	3.62945	2.84359
baASV8455	Bacteria	Proteobacteria	Alphaproteobacteria	SAR11_clade	Clade_I	Clade_Ia		5.59153	7.6583	6.47434	6.35672	6.73155	7.82892	7.64667	3.7083	7.12836	4.06116	6.08916	8.04219	7.75266	8.69363	8.28002	8.72077	5.55663	1.90391	4.67383	1.55622	3.83885	1.66996	3.12666	0.387762	4.61179	2.43902	4.56138	3.01808	5.60058	1.28996	5.40799	1.0741	5.27486	1.57819	4.17361	1.19302	4.29253	1.64282	4.17491	2.72985	4.06375	3.65789
baASV8794	Bacteria	Proteobacteria	Alphaproteobacteria	SAR11_clade	Clade_II	Clade_II		1.73071	2.3395	1.57173	1.54717	2.4778	2.88107	3.99654	2.39766	3.02713	2.45066	1.46445	2.18827	2.76604	3.15768	2.66005	3.02584	3.35673	2.00473	2.66134	1.72425	2.43902	2.35501	1.56139	0.373544	2.96767	2.25678	2.24514	2.51011	2.94053	1.10512	2.66263	1.18655	2.87332	1.62343	2.44678	0.993964	2.40413	1.60663	2.11718	1.93106	2.91597	4.07797
baASV3357	Bacteria	Cyanobacteria	Cyanobacteriia	Synechococcales	Cyanobiaceae	Prochlorococcus_MIT9313		0.484703	0.548037	0.427831	0.678584	0.40715	0.345108	0.584228	0.813008	0.713482	0.655318	0.651441	0.612664	0.160275	0.175786	0.171908	0.236535	4.63505	0.617834	5.66004	0.937092	7.29639	1.24084	8.61478	1.5937	4.83539	1.19043	5.61092	1.4205	4.46702	0.846614	4.49675	0.188711	4.7992	1.19689	3.76	0.619127	5.71174	1.26023	2.82162	1.23308	4.5924	1.38819
baASV144	Bacteria	Actinobacteriota	Acidimicrobiia	Actinomarinales	Actinomarinaceae	Candidatus_Actinomarina		0.48858	0.710897	0.54933	0.603617	1.27703	1.60017	1.94527	1.33132	3.4485	2.47392	0.553207	0.696679	1.28866	2.0099	1.1956	2.34984	1.6286	0.655318	1.05213	0.71219	0.977161	0.31021	0.806545	1.4722	0.999134	1.04954	1.11288	0.776817	1.02757	0.365789	1.29771	0.321843	1.33907	0.518309	0.713482	0.504091	1.08186	0.6411	0.743211	0.440756	0.845322	0.324428
baASV145	Bacteria	Actinobacteriota	Acidimicrobiia	Actinomarinales	Actinomarinaceae	Candidatus_Actinomarina		1.15165	1.5084	2.18956	1.97888	2.34855	3.42006	1.3339	0.979746	2.21024	1.62731	0.891853	1.4037	3.02067	4.64281	2.48297	5.11329	0.699265	0.444634	0.515724	0.314087	0.452389	0.0594569	0.377422	0.661781	0.435586	0.39164	0.582936	0.524772	0.719945	0.32055	0.629467	0.182248	0.487288	0.224902	0.606202	0.390347	0.337353	0.201636	0.770354	0.465315	0.827226	0.262386
baASV146	Bacteria	Actinobacteriota	Acidimicrobiia	Actinomarinales	Actinomarinaceae	Candidatus_Actinomarina		0.863417	1.33778	1.58724	1.70486	1.92459	2.5993	1.12322	0.876343	2.06677	2.48814	1.05988	1.20336	1.63506	2.76345	1.46962	2.64712	0.856955	0.461437	0.575181	0.426538	0.465315	0	0.430416	1.07022	0.557085	0.599739	0.660488	0.527357	0.571303	0.237827	0.735456	0.334768	0.616542	0.458852	0.758721	0.514431	0.487288	0.57001	1.00947	0.642393	0.492458	0.268848
baASV12420	Bacteria	SAR324_clade(Marine_group_B)	SAR324_clade(Marine_group_B)	SAR324_clade(Marine_group_B)	SAR324_clade(Marine_group_B)	SAR324_clade(Marine_group_B)		0.637223	0.319258	0.255923	0.259801	1.43343	0.740626	0.736748	1.19043	0.493751	1.65704	0.62042	0.392932	1.39594	1.3171	0.470485	0.588106	0.974576	2.19086	0.747089	2.83583	0.995256	1.31581	0.413613	6.45107	0.847907	1.88711	0.541575	2.58508	1.00689	1.48901	0.471777	0.46273	0.200344	0.358034	0.426538	0.55967	0.292114	0.639808	0.355449	0.312795	0.411028	0.659196
baASV8456	Bacteria	Proteobacteria	Alphaproteobacteria	SAR11_clade	Clade_I	Clade_Ia		2.11718	3.04393	2.59413	2.31753	1.96725	2.20249	1.55751	0.815593	1.66609	0.889268	2.23739	2.91856	2.0099	2.36406	2.0448	2.30331	0.849199	0.321843	0.753551	0.22878	0.591984	0.245583	0.470485	0.0504091	0.721238	0.324428	0.750966	0.452389	1.01852	0.187418	0.820763	0.125376	0.660488	0.164153	0.823348	0.178371	0.577766	0.177078	1.27186	0.590691	0.613957	0.414906
baASV8795	Bacteria	Proteobacteria	Alphaproteobacteria	SAR11_clade	Clade_II	Clade_II		0.575181	0.802668	0.558378	0.513139	0.899608	1.05084	1.40111	0.845322	1.20336	0.978453	0.492458	0.781987	0.975868	1.06118	0.964235	1.09995	1.20594	0.582936	0.996549	0.454974	0.828519	0.834981	0.612664	0.125376	0.987501	0.681169	0.86471	0.982331	1.05471	0.420076	1.04696	0.323135	1.11159	0.632052	1.71779	0.732871	0.94614	0.581643	1.2822	1.20853	1.04696	1.57561
baASV8767	Bacteria	Proteobacteria	Alphaproteobacteria	SAR11_clade	Clade_I			1.19819	1.62085	1.22404	1.19431	1.29383	1.62472	1.68935	0.730286	1.73459	0.832396	1.33519	1.73459	1.41016	1.63636	1.53037	1.59758	1.08444	0.288237	0.970698	0.196466	0.781987	0.134424	0.694094	0.0672121	0.765184	0.299869	1.02886	0.475655	1.00689	0.137009	0.94097	0.0969406	0.900901	0.209392	1.0573	0.211977	0.78845	0.240413	1.2305	0.709605	0.841444	0.567425
baASV10272	Bacteria	Proteobacteria	Gammaproteobacteria	Enterobacterales	Alteromonadaceae	Alteromonas		0.232657	0.286944	0.190003	0.311502	0.125376	0.102111	0.268848	2.21541	0.218439	1.70486	0.232657	0.201636	1.26023	0.0891853	0.495043	0.111159	0.108573	1.9233	0.115036	3.07237	0.0878928	2.14174	0.064627	0.302455	0.107281	0.619127	0.0814301	0.312795	0.16286	1.50452	0.155105	3.93966	0.619127	1.44377	0.272726	0.833689	0.413613	1.58983	0.350279	0.500213	0.257216	0.363204
baASV7041	Bacteria	Proteobacteria	Alphaproteobacteria	Puniceispirillales	SAR116_clade	SAR116_clade		0.465315	0.319258	0.359326	0.337353	0.538989	0.372252	0.484703	0.781987	0.453682	0.568718	0.454974	0.479533	0.46273	0.527357	0.509261	0.409735	0.573888	1.82507	0.580351	1.03533	0.638515	1.30805	0.435586	1.02111	0.669536	1.01077	0.466607	1.00818	0.679876	1.40241	0.692802	1.02628	1.25376	1.71908	0.289529	0.283066	1.0922	1.84963	0.299869	0.337353	1.19819	3.10985
baASV6406	Bacteria	Planctomycetota	Planctomycetes	Pirellulales	Pirellulaceae	Pirellula		0.0374837	0.0555793	0.0258508	0.0814301	0.156397	0.420076	0.0878928	0.311502	0.0866002	0.274019	0.0568718	0.0504091	0.0400688	0.0801375	0.0517016	0.0594569	0.0904779	0.889268	0.0659196	0.361911	0.112451	0.576473	0.115036	3.74061	0.0840151	1.28479	0.108573	1.53037	0.169323	2.92502	0.213269	0.920289	0.0891853	6.15896	0.121499	0.781987	0.124084	5.11846	0.120206	0.339938	0.0723823	1.50064
baASV10273	Bacteria	Proteobacteria	Gammaproteobacteria	Enterobacterales	Alteromonadaceae	Alteromonas		0.24429	0.314087	0.283066	0.370959	0.160275	0.103403	0.302455	2.5476	0.285652	2.43256	0.306332	0.236535	1.03274	0.095648	0.464022	0.0943555	0.129254	2.30719	0.115036	3.12149	0.100818	2.06677	0.0827226	0.336061	0.105988	0.594569	0.0840151	0.374837	0.187418	1.1258	0.187418	4.04824	0.648855	1.6454	0.227487	0.672121	0.378714	1.29125	0.307625	0.454974	0.252045	0.274019
baASV8457	Bacteria	Proteobacteria	Alphaproteobacteria	SAR11_clade	Clade_I	Clade_Ia		0.644978	0.917704	0.590691	0.566133	0.918996	0.983624	1.12322	0.62042	0.995256	0.668244	0.650148	0.854369	0.96165	1.00818	0.979746	1.109	0.805253	0.329598	0.663073	0.245583	0.572596	0.654026	0.438171	0.0633345	0.72253	0.363204	0.594569	0.452389	0.806545	0.183541	0.688924	0.183541	0.696679	0.230072	0.540282	0.142179	0.54416	0.312795	0.590691	0.400688	0.616542	0.677291
baASV1530	Bacteria	Bacteroidota	Bacteroidia	Flavobacteriales	Flavobacteriaceae	NS5_marine_group		2.0629	1.49805	1.25506	1.05859	2.84488	1.67384	0.924167	0.571303	0.913826	0.347693	2.77121	1.89874	0.844029	0.80396	0.903486	0.943555	0.403273	0.314087	0.387762	0.232657	0.355449	0.0930629	0.306332	0.341231	0.517016	0.259801	0.425246	0.275311	0.40198	0.346401	0.311502	0.124084	0.230072	0.221024	0.351571	0.221024	0.195174	0.108573	0.399395	0.263678	0.206807	0.151227
baASV8592	Bacteria	Proteobacteria	Alphaproteobacteria	SAR11_clade	Clade_I	Clade_Ib		0.567425	0.765184	0.507969	0.518309	0.805253	0.894438	1.00043	0.628175	0.88022	0.660488	0.417491	0.678584	0.747089	0.867295	0.72253	0.79879	0.88539	0.457559	0.709605	0.333476	0.531234	0.761307	0.389055	0.0866002	0.72253	0.590691	0.560963	0.629467	0.756136	0.240413	0.639808	0.209392	0.736748	0.297284	0.854369	0.281774	0.501506	0.40198	0.617834	0.546745	0.515724	0.634638
baASV7537	Bacteria	Proteobacteria	Alphaproteobacteria	Rhodobacterales	Rhodobacteraceae	uncultured		0.261093	0.187418	0.195174	0.180956	0.264971	0.195174	0.411028	0.506676	0.495043	0.461437	0.217147	0.195174	0.281774	0.281774	0.319258	0.266263	0.562255	1.16846	0.595861	0.54416	0.480825	0.608787	0.479533	1.16716	0.694094	0.647563	0.557085	0.700557	0.750966	0.78845	0.728993	0.664366	0.736748	0.594569	0.500213	0.270141	0.908656	0.906071	0.456267	0.368374	0.739333	0.962943
baASV1449	Bacteria	Bacteroidota	Bacteroidia	Flavobacteriales	Flavobacteriaceae	NS2b_marine_group		0.339938	0.259801	0.241705	0.259801	0.5545	0.327013	0.597154	0.39681	0.611372	0.32572	0.334768	0.274019	0.179663	0.177078	0.209392	0.166738	0.748381	0.555793	0.921582	0.411028	0.703142	0.125376	0.612664	0.922874	1.0392	0.550622	0.860832	0.470485	0.929337	0.535112	0.694094	0.360619	0.953895	1.02498	0.358034	0.497628	0.555793	0.70185	0.429124	0.555793	0.643685	0.597154
baASV8593	Bacteria	Proteobacteria	Alphaproteobacteria	SAR11_clade	Clade_I	Clade_Ib		0.272726	0.418783	0.235242	0.237827	0.288237	0.31021	1.10771	0.520894	1.00043	0.591984	0.271434	0.350279	0.577766	0.639808	0.511846	0.604909	0.894438	0.246875	0.796205	0.306332	0.602324	0.363204	0.551915	0.0814301	0.814301	0.515724	0.716068	0.438171	0.9358	0.165445	0.95131	0.118914	0.868587	0.186126	0.903486	0.165445	0.873758	0.230072	0.814301	0.398103	0.546745	0.405858
baASV8594	Bacteria	Proteobacteria	Alphaproteobacteria	SAR11_clade	Clade_I	Clade_Ib		0.813008	0.908656	1.87935	1.67384	0.695387	0.775524	0.699265	0.390347	0.703142	0.436879	0.651441	0.877635	1.00043	1.01077	0.805253	0.820763	0.523479	0.24429	0.482118	0.197759	0.352864	0	0.285652	0.0465315	0.408443	0.206807	0.422661	0.268848	0.590691	0.155105	0.520894	0.0348986	0.47307	0.182248	0.235242	0.0853077	0.376129	0.16803	0.297284	0.253338	0.312795	0.284359
baASV8595	Bacteria	Proteobacteria	Alphaproteobacteria	SAR11_clade	Clade_I	Clade_Ib		0.263678	0.297284	0.183541	0.174493	0.237827	0.255923	0.984916	0.452389	0.986209	0.510554	0.222317	0.341231	0.471777	0.537697	0.470485	0.507969	0.787157	0.213269	0.690217	0.175786	0.575181	0.613957	0.526064	0.0529942	0.690217	0.262386	0.655318	0.350279	0.796205	0.156397	0.856955	0.124084	0.909949	0.1732	0.507969	0.130547	0.750966	0.210684	0.470485	0.301162	0.602324	0.409735
baASV8796	Bacteria	Proteobacteria	Alphaproteobacteria	SAR11_clade	Clade_II	Clade_II		0.259801	0.308917	0.1732	0.200344	0.343816	0.431709	0.903486	0.57001	0.695387	0.585521	0.252045	0.298577	0.466607	0.47824	0.449804	0.436879	0.796205	0.511846	0.567425	0.368374	0.514431	0.487288	0.324428	0.0840151	0.591984	0.590691	0.529942	0.623005	0.626882	0.254631	0.612664	0.292114	0.63593	0.426538	0.420076	0.146057	0.532527	0.529942	0.365789	0.321843	0.531234	0.915119
baASV8596	Bacteria	Proteobacteria	Alphaproteobacteria	SAR11_clade	Clade_I	Clade_Ib		0.268848	0.312795	0.199051	0.24946	0.314087	0.328305	0.691509	0.414906	0.591984	0.40715	0.306332	0.350279	0.421368	0.454974	0.451097	0.433001	0.734163	0.221024	0.527357	0.275311	0.434294	0.670829	0.355449	0.0775524	0.551915	0.403273	0.522186	0.321843	0.55967	0.142179	0.697972	0.104696	0.725115	0.24429	0.846614	0.23395	0.56484	0.258508	0.78845	0.507969	0.479533	0.510554
baASV3329	Bacteria	Cyanobacteria	Cyanobacteriia	Synechococcales	Cyanobiaceae	Cyanobium_PCC-6307		0.831104	0.907364	0.262386	0.359326	0.832396	0.818178	0.546745	1.59112	0.581643	1.58207	0.95648	0.723823	0.0710897	0.121499	0.105988	0.149935	0.283066	0.757429	0.354156	0.343816	0.275311	0.0917704	0.32572	0.414906	0.274019	0.796205	0.324428	0.811716	0.227487	1.17233	0.294699	0.222317	0.169323	0.112451	0.232657	0.170615	0.206807	0.078845	0.40715	0.613957	0.319258	0.206807
baASV8458	Bacteria	Proteobacteria	Alphaproteobacteria	SAR11_clade	Clade_I	Clade_Ia		0.669536	0.806545	0.575181	0.54416	0.79879	0.952603	0.748381	0.392932	0.692802	0.451097	0.664366	0.86471	0.771647	0.813008	0.822056	0.898316	0.48341	0.15252	0.383885	0.156397	0.380007	0.00387762	0.329598	0.0529942	0.422661	0.246875	0.400688	0.316672	0.484703	0.0943555	0.453682	0.0982331	0.440756	0.115036	0.551915	0.160275	0.327013	0.139594	0.57001	0.39164	0.361911	0.338646
baASV1812	Bacteria	Bacteroidota	Bacteroidia	Flavobacteriales	NS9_marine_group	NS9_marine_group		0.0736748	0.0749674	0.0568718	0.078845	0.113744	0.165445	0.064627	0.202929	0.0749674	0.161568	0.0930629	0.0995256	0.0594569	0.0853077	0.0568718	0.0452389	0.062042	1.41016	0.0930629	1.39982	0.0555793	2.27229	0.0814301	1.02369	0.134424	2.00602	0.0917704	2.23351	0.078845	1.93364	0.0685047	0.728993	0.0452389	1.33778	0.0594569	0.192589	0.031021	0.800083	0.0568718	0.195174	0.0439464	0.939677
baASV3358	Bacteria	Cyanobacteria	Cyanobacteriia	Synechococcales	Cyanobiaceae	Prochlorococcus_MIT9313		0.0245583	0.0258508	0.0155105	0.016803	0.0323135	0.0155105	0.0142179	0.0297284	0.031021	0.0271434	0.0374837	0.0232657	0	0	0.0129254	0.0219732	0.0710897	0.0245583	0.15769	0.0594569	0.16803	0	0.16286	0.031021	0.112451	0.0284359	0.103403	0.047824	0.0762599	0.0271434	0.409735	0.0465315	0.299869	0.133132	1.83282	0.236535	0.414906	0.131839	6.69407	1.63377	0.475655	0.255923
baASV7538	Bacteria	Proteobacteria	Alphaproteobacteria	Rhodobacterales	Rhodobacteraceae	uncultured		0.3813	0.24946	0.179663	0.208099	0.443341	0.32055	0.571303	0.613957	0.573888	0.509261	0.301162	0.257216	0.347693	0.351571	0.443341	0.337353	0.581643	0.519601	0.536404	0.355449	0.474362	0	0.448512	0.489873	0.694094	0.470485	0.522186	0.380007	0.6411	0.301162	0.542867	0.15252	0.339938	0.209392	0.769062	0.284359	0.373544	0.242998	0.431709	0.306332	0.314087	0.264971
baASV11791	Bacteria	Proteobacteria	Gammaproteobacteria	Pseudomonadales	SAR86_clade	SAR86_clade		0.254631	0.192589	0.180956	0.151227	0.196466	0.258508	0.536404	0.182248	0.332183	0.174493	0.208099	0.23395	0.423953	0.3813	0.421368	0.41232	0.485995	0.217147	0.515724	0.337353	0.389055	0.418783	0.395517	0.118914	0.632052	0.32572	0.617834	0.293407	0.675999	0.297284	0.747089	0.314087	0.760014	0.263678	0.268848	0.193881	0.677291	0.38647	0.22361	0.15769	0.352864	0.206807
baASV6243	Bacteria	Planctomycetota	Phycisphaerae	Phycisphaerales	Phycisphaeraceae	Urania-1B-19_marine_sediment_group		0.0245583	0.0116329	0.0180956	0.016803	0.0155105	0.0103403	0.0206807	0.0775524	0.0258508	0.0762599	0.0193881	0.0193881	0.0258508	0.0206807	0.0206807	0.0336061	0.0258508	0.345108	0.0297284	0.302455	0.0374837	0.0142179	0.0568718	0.828519	0.0387762	0.352864	0.0452389	0.343816	0.0504091	1.0224	0.135717	0.894438	0.0995256	1.68806	0.0581643	0.479533	0.0491165	1.12322	0.0853077	0.709605	0.064627	0.792327
baASV3551	Bacteria	Cyanobacteria	Cyanobacteriia	Synechococcales	Cyanobiaceae	Synechococcus_CC9902		0.38647	0.443341	0.863417	1.36751	0.286944	0.307625	0.411028	0.818178	0.411028	0.86471	0.648855	0.4679	0.062042	0.0827226	0.104696	0.121499	0.261093	0.237827	0.221024	0.115036	0.187418	0	0.231365	0.138302	0.182248	0.209392	0.215854	0.364496	0.211977	0.226195	0.329598	0.0361911	0.235242	0.115036	0.376129	0.231365	0.222317	0.126669	0.367082	0.348986	0.361911	0.258508
baASV11680	Bacteria	Proteobacteria	Gammaproteobacteria	Pseudomonadales	Pseudohongiellaceae	Pseudohongiella		0.86471	0.602324	0.281774	0.394225	1.13873	0.814301	1.13614	0.730286	1.22662	0.745796	0.7277	0.663073	0.866002	0.836274	1.11676	0.95131	0.329598	0.389055	0.299869	0.337353	0.124084	0.0400688	0.135717	0.178371	0.32572	0.295992	0.191296	0.302455	0.149935	0.270141	0.0801375	0.103403	0.0517016	0.0491165	0.339938	0.0866002	0.0232657	0.0465315	0.151227	0.0723823	0.0271434	0.0387762
baASV7599	Bacteria	Proteobacteria	Alphaproteobacteria	Rhodobacterales	Rhodobacteraceae			0.955188	0.652733	0.639808	0.672121	0.970698	0.626882	0.274019	0.221024	0.289529	0.218439	0.873758	0.63076	0.354156	0.409735	0.47307	0.333476	0.264971	0.221024	0.252045	0.15252	0.171908	0.00387762	0.206807	0.196466	0.288237	0.187418	0.190003	0.195174	0.338646	0.221024	0.30504	0.201636	0.288237	0.15252	0.365789	0.164153	0.351571	0.218439	0.482118	0.22878	0.307625	0.254631
baASV7042	Bacteria	Proteobacteria	Alphaproteobacteria	Puniceispirillales	SAR116_clade	SAR116_clade		0.236535	0.202929	0.182248	0.165445	0.290822	0.171908	0.153812	0.192589	0.175786	0.193881	0.261093	0.215854	0.219732	0.257216	0.241705	0.23912	0.205514	0.5545	0.22878	0.434294	0.161568	0.668244	0.190003	0.464022	0.262386	0.482118	0.224902	0.498921	0.359326	0.694094	0.370959	0.387762	0.480825	0.497628	0.146057	0.095648	0.533819	0.725115	0.112451	0.0943555	0.453682	0.752259
baASV3057	Bacteria	Chloroflexi	Dehalococcoidia	SAR202_clade	SAR202_clade	SAR202_clade		0.579058	0.311502	0.113744	0.111159	0.781987	0.382592	0.414906	0.236535	0.452389	2.33562	0.425246	0.414906	1.36751	1.20594	0.361911	1.00172	0.170615	0.0814301	0.0995256	0.105988	0.112451	0	0.100818	2.33045	0.121499	0.112451	0.124084	1.98793	0.16803	0.121499	0.095648	0.135717	0.0452389	0.0232657	0.0827226	0.047824	0.0374837	0.0336061	0.031021	0.0271434	0.0517016	0.0504091
baASV10563	Bacteria	Proteobacteria	Gammaproteobacteria	Enterobacterales	Vibrionaceae	uncultured		0.0904779	0.0904779	0.0827226	0.130547	0.121499	0.107281	0.0917704	0.183541	0.113744	0.178371	0.0943555	0.103403	0.164153	0.124084	0.134424	0.0917704	0.0594569	1.42179	0.0568718	1.76044	0.0710897	0.644978	0.0504091	2.028	0.0930629	1.44377	0.0659196	1.35329	0.0801375	3.23394	0.031021	1.20853	0.0336061	0.372252	0.0180956	0.454974	0.0413613	0.22878	0.0155105	0.062042	0.0323135	0.275311
baASV8459	Bacteria	Proteobacteria	Alphaproteobacteria	SAR11_clade	Clade_I	Clade_Ia		0.387762	0.579058	0.417491	0.398103	0.457559	0.57001	0.541575	0.327013	0.542867	0.341231	0.389055	0.580351	0.617834	0.674706	0.644978	0.685047	0.372252	0.107281	0.319258	0.131839	0.246875	0.0685047	0.187418	0.0439464	0.354156	0.0982331	0.327013	0.222317	0.404565	0.0762599	0.367082	0.0323135	0.328305	0.0878928	0.321843	0.115036	0.24946	0.15769	0.369667	0.230072	0.31538	0.350279
baASV7600	Bacteria	Proteobacteria	Alphaproteobacteria	Rhodobacterales	Rhodobacteraceae			0.827226	0.532527	0.6411	0.78845	0.933214	0.63593	0.262386	0.230072	0.22878	0.254631	0.665658	0.560963	0.312795	0.367082	0.365789	0.280481	0.294699	0.30504	0.270141	0.1732	0.231365	0	0.215854	0.343816	0.301162	0.31538	0.248168	0.261093	0.365789	0.261093	0.33089	0.161568	0.303747	0.142179	0.277896	0.143472	0.449804	0.279189	0.231365	0.0995256	0.182248	0.166738
baASV8797	Bacteria	Proteobacteria	Alphaproteobacteria	SAR11_clade	Clade_II	Clade_II		0.23395	0.334768	0.196466	0.184833	0.445927	0.505383	0.5545	0.383885	0.434294	0.385177	0.188711	0.319258	0.343816	0.409735	0.382592	0.420076	0.394225	0.195174	0.299869	0.208099	0.274019	0	0.200344	0.0452389	0.329598	0.210684	0.306332	0.306332	0.423953	0.104696	0.352864	0.142179	0.392932	0.182248	0.623005	0.23395	0.314087	0.237827	0.497628	0.506676	0.293407	0.420076
baASV8338	Bacteria	Proteobacteria	Alphaproteobacteria	Rickettsiales	S25-593	S25-593		0.492458	0.32055	1.06505	1.01077	0.611372	0.47824	0.284359	0.39164	0.327013	0.252045	0.458852	0.414906	0.383885	0.492458	0.527357	0.528649	0.297284	0.328305	0.248168	0.221024	0.245583	0.183541	0.188711	0.276604	0.32572	0.246875	0.281774	0.317965	0.32572	0.343816	0.254631	0.134424	0.39164	0.263678	0.138302	0.124084	0.274019	0.337353	0.126669	0.111159	0.231365	0.355449
baASV8798	Bacteria	Proteobacteria	Alphaproteobacteria	SAR11_clade	Clade_II	Clade_II		0.188711	0.292114	0.139594	0.139594	0.295992	0.306332	0.540282	0.336061	0.411028	0.343816	0.15252	0.201636	0.295992	0.387762	0.298577	0.392932	0.528649	0.312795	0.351571	0.284359	0.358034	0.400688	0.242998	0.047824	0.398103	0.333476	0.332183	0.387762	0.395517	0.160275	0.38647	0.175786	0.411028	0.230072	0.311502	0.104696	0.350279	0.211977	0.217147	0.219732	0.355449	0.518309
baASV7736	Bacteria	Proteobacteria	Alphaproteobacteria	Rhodospirillales	AEGEAN-169_marine_group	AEGEAN-169_marine_group		0.311502	0.285652	0.151227	0.149935	0.284359	0.289529	0.376129	0.290822	0.343816	0.235242	0.230072	0.323135	0.501506	0.403273	0.368374	0.369667	0.346401	0.24946	0.328305	0.332183	0.279189	0.131839	0.219732	0.283066	0.245583	0.179663	0.279189	0.241705	0.438171	0.218439	0.518309	0.197759	0.453682	0.144765	0.137009	0.164153	0.403273	0.248168	0.133132	0.0943555	0.377422	0.22361
baASV3552	Bacteria	Cyanobacteria	Cyanobacteriia	Synechococcales	Cyanobiaceae	Synechococcus_CC9902		0.515724	0.448512	1.80309	2.35242	0.258508	0.202929	0.285652	0.529942	0.276604	0.528649	0.482118	0.389055	0.0542867	0.0995256	0.0672121	0.109866	0.193881	0.103403	0.23395	0.0697972	0.221024	0	0.232657	0.0697972	0.155105	0.121499	0.219732	0.201636	0.14735	0.0917704	0.279189	0.0348986	0.215854	0.0659196	0.261093	0.0995256	0.190003	0.078845	0.274019	0.153812	0.299869	0.126669
baASV11792	Bacteria	Proteobacteria	Gammaproteobacteria	Pseudomonadales	SAR86_clade	SAR86_clade		0.872465	0.62042	1.1258	0.85954	0.542867	0.728993	0.301162	0.158983	0.245583	0.1732	0.672121	0.917704	1.08444	1.02498	1.06505	1.18138	0.1732	0.121499	0.161568	0.108573	0.130547	0	0.0943555	0.0697972	0.180956	0.142179	0.15769	0.165445	0.22878	0.155105	0.135717	0.0723823	0.0878928	0.0400688	0.0426538	0.062042	0.0853077	0.0491165	0.0801375	0.0568718	0.095648	0.0749674
baASV1753	Bacteria	Bacteroidota	Bacteroidia	Flavobacteriales	NS7_marine_group	NS7_marine_group		0.0064627	0.0116329	0.00387762	0.016803	0.0155105	0.0155105	0.00904779	0.016803	0	0	0.0129254	0.0180956	0.00129254	0.0116329	0	0.00904779	0.0232657	0.0336061	0.0271434	0.0180956	0.0180956	0	0.0284359	0.0413613	0.0245583	0.0116329	0.0142179	0.0180956	0.0284359	0.0245583	0.140887	0.0995256	0.253338	2.55018	0.158983	0.449804	0.193881	1.72554	0.125376	0.404565	0.16286	0.95648
baASV1146	Bacteria	Bacteroidota	Bacteroidia	Flavobacteriales	Crocinitomicaceae	Fluviicola		1.25118	1.25506	0.137009	0.197759	1.51227	1.36105	0.117621	0.22878	0.112451	0.107281	1.53942	1.24989	0.120206	0.180956	0.133132	0.115036	0.0594569	0.108573	0.0491165	0.0439464	0.0517016	0	0.0555793	0.0917704	0.0685047	0.0866002	0.0710897	0.117621	0.064627	0.112451	0.0504091	0.0878928	0.0659196	0.515724	0.064627	0.280481	0.0594569	0.308917	0.078845	0.227487	0.0504091	0.148642
baASV8799	Bacteria	Proteobacteria	Alphaproteobacteria	SAR11_clade	Clade_II	Clade_II		0.165445	0.32055	0.231365	0.242998	0.358034	0.39681	0.500213	0.298577	0.38647	0.276604	0.197759	0.312795	0.40715	0.465315	0.341231	0.398103	0.364496	0.31538	0.327013	0.138302	0.321843	0.280481	0.209392	0.047824	0.323135	0.22878	0.264971	0.372252	0.408443	0.137009	0.351571	0.103403	0.339938	0.183541	0.22361	0.0749674	0.303747	0.183541	0.237827	0.204221	0.341231	0.56484
baASV8460	Bacteria	Proteobacteria	Alphaproteobacteria	SAR11_clade	Clade_I	Clade_Ia		0.413613	0.562255	0.427831	0.413613	0.442049	0.573888	0.560963	0.215854	0.497628	0.272726	0.445927	0.571303	0.447219	0.548037	0.527357	0.506676	0.368374	0.115036	0.306332	0.0762599	0.197759	0.0982331	0.186126	0.0206807	0.293407	0.0878928	0.307625	0.16803	0.285652	0.0749674	0.258508	0.0297284	0.262386	0.0504091	0.281774	0.0594569	0.214562	0.0891853	0.345108	0.183541	0.195174	0.16286
baASV3359	Bacteria	Cyanobacteria	Cyanobacteriia	Synechococcales	Cyanobiaceae	Prochlorococcus_MIT9313		0	0.00258508	0.0064627	0	0	0	0.00517016	0	0.00129254	0	0.00517016	0.00517016	0	0	0	0	0.0103403	0.00775524	0.0336061	0.0142179	0.0180956	0	0.0206807	0.0180956	0.0232657	0.0116329	0.0245583	0.0116329	0.00517016	0.00387762	0.263678	0.0258508	0.208099	0.112451	1.95044	0.345108	0.180956	0.0891853	1.78371	1.28996	0.329598	0.143472
baASV11437	Bacteria	Proteobacteria	Gammaproteobacteria	Pseudomonadales	Marinobacteraceae	Marinobacter		0.0866002	0.0801375	0.431709	0.0814301	0.0866002	0.0555793	0.0710897	0.0633345	0.0801375	0.117621	0.171908	0.0607494	0.4679	0.0840151	0.942262	0.062042	0.0323135	0.130547	0.0426538	0.423953	0.0504091	0.734163	0.0827226	0.232657	0.261093	0.862125	0.121499	0.418783	0.062042	0.314087	0.111159	5.302	0.0426538	0.138302	0.0723823	0.293407	0.0465315	0.062042	0.0736748	0.0969406	0.0374837	0.0853077
baASV11793	Bacteria	Proteobacteria	Gammaproteobacteria	Pseudomonadales	SAR86_clade	SAR86_clade		0.201636	0.143472	0.161568	0.153812	0.148642	0.0853077	0.258508	0.124084	0.284359	0.208099	0.165445	0.149935	0.420076	0.303747	0.405858	0.352864	0.355449	0.144765	0.334768	0.23395	0.342523	0.0814301	0.254631	0.134424	0.275311	0.109866	0.214562	0.146057	0.293407	0.226195	0.323135	0.127962	0.498921	0.193881	0.14735	0.164153	0.413613	0.338646	0.129254	0.133132	0.431709	0.286944
baASV6959	Bacteria	Proteobacteria	Alphaproteobacteria	Parvibaculales	OCS116_clade	OCS116_clade		0.268848	0.142179	0.121499	0.095648	0.134424	0.0775524	0.319258	0.197759	0.288237	0.156397	0.199051	0.169323	0.186126	0.146057	0.205514	0.178371	0.117621	0.0853077	0.155105	0.0697972	0.0969406	0.155105	0.0736748	0.105988	0.146057	0.0710897	0.104696	0.111159	0.0943555	0.062042	0.121499	0.0840151	0.0814301	0.109866	1.1775	0.180956	0.0775524	0.102111	1.74881	0.40715	0.0943555	0.113744
baASV3360	Bacteria	Cyanobacteria	Cyanobacteriia	Synechococcales	Cyanobiaceae	Prochlorococcus_MIT9313		0	0	0	0	0	0	0	0	0	0	0	0	0	0	0	0	0.00775524	0	0.0297284	0.0413613	0.0103403	0	0.0206807	0.00775524	0.0452389	0.0193881	0.0271434	0.0129254	0.00517016	0	0.204221	0.0348986	0.210684	0.121499	2.22059	0.237827	0.193881	0.095648	1.43084	0.833689	0.301162	0.178371
baASV8597	Bacteria	Proteobacteria	Alphaproteobacteria	SAR11_clade	Clade_I	Clade_Ib		0.121499	0.16803	0.108573	0.0943555	0.160275	0.14735	0.496336	0.252045	0.465315	0.290822	0.105988	0.160275	0.272726	0.275311	0.252045	0.280481	0.430416	0.124084	0.377422	0.131839	0.288237	0	0.254631	0.062042	0.41232	0.193881	0.394225	0.208099	0.501506	0.0982331	0.435586	0.0387762	0.448512	0.0801375	0.261093	0.0853077	0.408443	0.126669	0.210684	0.15769	0.297284	0.236535
baASV8461	Bacteria	Proteobacteria	Alphaproteobacteria	SAR11_clade	Clade_I	Clade_Ia		0.210684	0.279189	0.164153	0.161568	0.217147	0.248168	0.383885	0.182248	0.464022	0.241705	0.255923	0.253338	0.272726	0.347693	0.358034	0.373544	0.311502	0.155105	0.292114	0.14735	0.241705	0.0155105	0.23395	0.0232657	0.262386	0.180956	0.264971	0.169323	0.359326	0.0736748	0.40715	0.0284359	0.405858	0.14735	0.268848	0.0723823	0.336061	0.104696	0.270141	0.129254	0.279189	0.187418
baASV147	Bacteria	Actinobacteriota	Acidimicrobiia	Actinomarinales	Actinomarinaceae	Candidatus_Actinomarina		0.334768	0.491165	1.15553	1.18784	0.666951	0.86988	0.23912	0.170615	0.350279	0.277896	0.368374	0.425246	0.643685	0.944847	0.56484	1.07539	0.105988	0.0607494	0.078845	0.0555793	0.0594569	0	0.0400688	0.0917704	0.0697972	0.0568718	0.105988	0.105988	0.0840151	0.0672121	0.0374837	0.0581643	0.0323135	0.0155105	0.0710897	0.0413613	0.031021	0.0129254	0.0801375	0.0413613	0.0426538	0.0155105
baASV7737	Bacteria	Proteobacteria	Alphaproteobacteria	Rhodospirillales	AEGEAN-169_marine_group	AEGEAN-169_marine_group		0.63593	0.5545	0.597154	0.70185	0.736748	0.418783	0.175786	0.164153	0.235242	0.175786	0.734163	0.766477	0.230072	0.295992	0.342523	0.328305	0.0995256	0.0878928	0.120206	0.0633345	0.0840151	0	0.0814301	0.0723823	0.125376	0.0697972	0.0827226	0.0969406	0.0995256	0.0917704	0.0930629	0.0542867	0.0762599	0.0762599	0.298577	0.111159	0.0659196	0.0659196	0.422661	0.143472	0.0697972	0.111159
baASV6775	Bacteria	Proteobacteria	Alphaproteobacteria	Defluviicoccales	uncultured	uncultured		0.161568	0.115036	0.134424	0.112451	0.187418	0.129254	0.22878	0.387762	0.1732	0.195174	0.179663	0.151227	0.219732	0.241705	0.222317	0.171908	0.192589	0.529942	0.164153	0.4679	0.186126	0.567425	0.0982331	0.493751	0.231365	0.33089	0.137009	0.31538	0.196466	0.449804	0.135717	0.142179	0.215854	0.24429	0.113744	0.102111	0.16286	0.350279	0.0710897	0.108573	0.124084	0.536404
baASV1813	Bacteria	Bacteroidota	Bacteroidia	Flavobacteriales	NS9_marine_group	NS9_marine_group		0.0193881	0.0103403	0.0103403	0.0284359	0.016803	0.0245583	0.078845	0.190003	0.111159	0.0904779	0.0206807	0.0232657	0.0155105	0.0116329	0.0129254	0.00904779	0.0504091	0.158983	0.0491165	0.109866	0.0413613	0.208099	0.0504091	0.0555793	0.0827226	0.108573	0.0568718	0.062042	0.102111	0.240413	0.118914	0.144765	0.103403	1.41533	0.177078	1.4554	0.0736748	0.604909	0.129254	0.834981	0.0814301	0.187418
baASV3826	Bacteria	Dadabacteria	Dadabacteriia	Dadabacteriales	Dadabacteriales	Dadabacteriales		0.708312	0.465315	0.453682	0.354156	0.72253	0.47824	0.139594	0.24429	0.221024	0.195174	0.507969	0.555793	1.49676	1.44248	1.05213	1.23825	0.113744	0.120206	0.0853077	0.0840151	0.0736748	0	0.0607494	0.143472	0.143472	0.0904779	0.104696	0.135717	0.104696	0.137009	0.031021	0.00775524	0.00775524	0.0116329	0.0180956	0.00517016	0.0064627	0.0155105	0.0116329	0.0155105	0.0155105	0.00775524
baASV5934	Bacteria	Planctomycetota	OM190	OM190	OM190	OM190		0.031021	0.0271434	0.0219732	0.031021	0.0284359	0.0697972	0.0258508	0.211977	0.0361911	0.134424	0.0361911	0.0400688	0.0413613	0.0439464	0.0323135	0.0426538	0.0284359	0.756136	0.0284359	1.24989	0.0206807	0.714775	0.0258508	1.1788	0.0258508	0.562255	0.0116329	0.435586	0.0258508	2.15725	0.0180956	0.854369	0.016803	0.361911	0.0206807	0.0878928	0.00904779	0.566133	0.0361911	0.0491165	0.0129254	0.109866
baASV4904	Bacteria	Marinimicrobia_(SAR406_clade)	Marinimicrobia_(SAR406_clade)	Marinimicrobia_(SAR406_clade)	Marinimicrobia_(SAR406_clade)	Marinimicrobia_(SAR406_clade)		0.383885	0.294699	0.709605	0.433001	0.177078	0.146057	0.496336	0.261093	0.442049	0.155105	0.290822	0.272726	0.537697	0.387762	0.464022	0.307625	0.187418	0.0917704	0.184833	0.117621	0.134424	0	0.103403	0.148642	0.213269	0.100818	0.241705	0.130547	0.218439	0.103403	0.182248	0.0232657	0.174493	0.064627	0.337353	0.137009	0.122791	0.0982331	0.351571	0.102111	0.0840151	0.0555793
baASV880	Bacteria	Bacteroidota	Bacteroidia	Cytophagales	Cyclobacteriaceae	Marinoscillum		0.267556	0.151227	0.343816	0.211977	0.548037	0.231365	0.328305	0.183541	0.378714	0.158983	0.280481	0.170615	0.514431	0.283066	0.567425	0.394225	0.328305	0.103403	0.0517016	0.131839	0.235242	0.0284359	0.179663	0.102111	0.422661	0.100818	0.332183	0.117621	0.298577	0.133132	0.192589	0.0258508	0.184833	0.0969406	0.214562	0.15252	0.139594	0.0710897	0.0878928	0.206807	0.272726	0.0517016
baASV7738	Bacteria	Proteobacteria	Alphaproteobacteria	Rhodospirillales	AEGEAN-169_marine_group	AEGEAN-169_marine_group		0.816886	0.769062	0.902193	0.802668	0.824641	0.708312	0.148642	0.133132	0.169323	0.122791	0.513139	0.705727	0.469192	0.426538	0.439464	0.40715	0.095648	0.103403	0.105988	0.0710897	0.0943555	0.0723823	0.104696	0.100818	0.095648	0.0685047	0.0878928	0.103403	0.127962	0.116329	0.0827226	0.0930629	0.0633345	0.0284359	0.0517016	0.047824	0.0400688	0.0361911	0.0529942	0.0439464	0.064627	0.0452389
baASV10408	Bacteria	Proteobacteria	Gammaproteobacteria	Enterobacterales	Erwiniaceae			0	0	0	0	0	0	0	0	0	0	0	0	0	0	0	0	0	0	0	0	0	11.4713	0	0	0	0	0	0	0	0	0	0	0	0.0180956	0	0	0	0.00129254	0	0	0	0
baASV11330	Bacteria	Proteobacteria	Gammaproteobacteria	Pseudomonadales	Halomonadaceae	Halomonas		0.0413613	0.0555793	0.156397	0.0581643	0.0853077	0.0413613	0.0542867	0.0659196	0.064627	0.0891853	0.064627	0.0336061	0.285652	0.0517016	0.364496	0.062042	0.0245583	0.186126	0.0245583	0.48858	0.0387762	0.497628	0.0607494	0.288237	0.0840151	0.417491	0.0827226	0.215854	0.0465315	0.253338	0.107281	4.25375	0.0943555	0.312795	0.0710897	0.257216	0.0633345	0.135717	0.0594569	0.116329	0.0542867	0.137009
baASV3361	Bacteria	Cyanobacteria	Cyanobacteriia	Synechococcales	Cyanobiaceae	Prochlorococcus_MIT9313		0.0439464	0.0400688	0.0439464	0.0555793	0.0361911	0.0271434	0.0542867	0.0891853	0.0594569	0.0736748	0.0555793	0.0568718	0.0155105	0.0245583	0	0.031021	0.482118	0.0607494	0.647563	0.0452389	0.696679	0.164153	0.78845	0.116329	0.475655	0.161568	0.610079	0.142179	0.403273	0.0749674	0.40198	0.062042	0.425246	0.107281	0.169323	0.0452389	0.629467	0.125376	0.143472	0.064627	0.571303	0.164153
baASV3240	Bacteria	Cyanobacteria	Cyanobacteriia	Cyanobacteriales	Phormidiaceae	Trichodesmium_IMS101		0.031021	0.0736748	0.0374837	0.0336061	0.0542867	0.0878928	0.0465315	0.262386	0.0568718	0.144765	0.0271434	0.0697972	0.0219732	0.0348986	0.0232657	0.0426538	0.0284359	1.37268	0.0426538	2.21929	0.0413613	0.621712	0.0555793	0.352864	0.0491165	0.952603	0.0348986	0.740626	0.0361911	0.713482	0.0323135	0.369667	0.0297284	0.108573	0.031021	0.118914	0.0232657	0.109866	0.0258508	0.105988	0.0245583	0.253338
baASV3362	Bacteria	Cyanobacteria	Cyanobacteriia	Synechococcales	Cyanobiaceae	Prochlorococcus_MIT9313		0.0439464	0.0529942	0.0387762	0.0775524	0.0297284	0.0323135	0.0387762	0.0904779	0.0710897	0.0853077	0.0581643	0.062042	0.0232657	0.0180956	0.0155105	0.0155105	0.383885	0.0504091	0.445927	0.105988	0.55967	0.438171	0.607494	0.232657	0.369667	0.103403	0.436879	0.186126	0.346401	0.103403	0.328305	0.0801375	0.427831	0.166738	0.316672	0.064627	0.418783	0.103403	0.242998	0.125376	0.356741	0.190003
baASV8462	Bacteria	Proteobacteria	Alphaproteobacteria	SAR11_clade	Clade_I	Clade_Ia		0.317965	0.39681	0.580351	0.452389	0.398103	0.414906	0.314087	0.139594	0.33089	0.182248	0.307625	0.426538	0.38647	0.461437	0.405858	0.435586	0.200344	0.0917704	0.183541	0.0361911	0.134424	0	0.129254	0.0193881	0.15252	0.118914	0.143472	0.124084	0.165445	0.0736748	0.156397	0.0801375	0.127962	0.0568718	0.184833	0.0504091	0.0891853	0.0529942	0.165445	0.121499	0.0930629	0.0917704
baASV3553	Bacteria	Cyanobacteria	Cyanobacteriia	Synechococcales	Cyanobiaceae	Synechococcus_CC9902		0.1732	0.171908	0.213269	0.285652	0.199051	0.200344	0.130547	0.289529	0.116329	0.237827	0.178371	0.135717	0.0542867	0.0762599	0.0749674	0.0633345	0.121499	0.100818	0.129254	0.0904779	0.108573	0	0.164153	0.184833	0.131839	0.205514	0.146057	0.258508	0.156397	0.224902	0.210684	0.0840151	0.148642	0.105988	0.146057	0.130547	0.190003	0.0697972	0.187418	0.184833	0.417491	0.47307
baASV1450	Bacteria	Bacteroidota	Bacteroidia	Flavobacteriales	Flavobacteriaceae	NS2b_marine_group		0.0517016	0.0465315	0.0155105	0.0129254	0.0710897	0.0361911	0.0814301	0.0710897	0.0891853	0.0607494	0.0697972	0.0387762	0.0219732	0.0193881	0.016803	0.0348986	0.116329	0.129254	0.148642	0.116329	0.111159	0.129254	0.105988	0.208099	0.183541	0.0982331	0.126669	0.0827226	0.122791	0.104696	0.158983	0.0452389	0.166738	0.262386	0.582936	0.677291	0.095648	0.188711	0.654026	0.738041	0.120206	0.125376
baASV1754	Bacteria	Bacteroidota	Bacteroidia	Flavobacteriales	NS7_marine_group	NS7_marine_group		0.666951	0.581643	0.0995256	0.151227	1.32744	1.04308	0.0685047	0.196466	0.0607494	0.103403	0.828519	0.607494	0.078845	0.078845	0.0710897	0.0568718	0.0607494	0.0969406	0.0374837	0.0594569	0.0439464	0	0.0348986	0.0529942	0.0465315	0.0672121	0.0568718	0.102111	0.064627	0.0891853	0.0529942	0.0491165	0.0542867	0.190003	0.0607494	0.1732	0.0348986	0.0995256	0.0491165	0.1732	0.0374837	0.113744
baASV3241	Bacteria	Cyanobacteria	Cyanobacteriia	Cyanobacteriales	Phormidiaceae	Trichodesmium_IMS101		0.031021	0.0400688	0.0297284	0.0336061	0.031021	0.0336061	0.0297284	0.246875	0.0452389	0.116329	0.0323135	0.0685047	0.0206807	0.0542867	0.00775524	0.0336061	0.0219732	0.224902	0.0439464	4.04824	0.0297284	0.763892	0.0336061	0.655318	0.0323135	0.215854	0.0400688	0.253338	0.0323135	1.05988	0.00517016	0.293407	0.00517016	0.214562	0.0142179	0.0504091	0.0129254	0.111159	0.00904779	0.0413613	0.0103403	0.0232657
baASV3363	Bacteria	Cyanobacteria	Cyanobacteriia	Synechococcales	Cyanobiaceae	Prochlorococcus_MIT9313		0.0465315	0.0426538	0.0426538	0.0555793	0.0323135	0.0219732	0.0607494	0.0853077	0.0581643	0.0697972	0.0387762	0.0465315	0	0	0	0.0180956	0.380007	0.0348986	0.451097	0.0594569	0.523479	0.125376	0.651441	0.131839	0.435586	0.109866	0.504091	0.138302	0.354156	0.0685047	0.302455	0	0.356741	0.137009	0.144765	0.0426538	0.449804	0.133132	0.134424	0.0607494	0.5545	0.188711
baASV1814	Bacteria	Bacteroidota	Bacteroidia	Flavobacteriales	NS9_marine_group	NS9_marine_group		0.0348986	0.0232657	0.0180956	0.0232657	0.0426538	0.0232657	0.100818	0.0555793	0.0775524	0.0581643	0.0491165	0.0323135	0.0142179	0.0180956	0.031021	0.0219732	0.0723823	0.0594569	0.0749674	0.0904779	0.166738	0.0775524	0.156397	0.240413	0.197759	0.100818	0.116329	0.0814301	0.232657	0.117621	0.226195	0.0827226	0.188711	0.903486	0.0633345	0.236535	0.116329	0.533819	0.0736748	0.241705	0.139594	0.749674
baASV3058	Bacteria	Chloroflexi	Dehalococcoidia	SAR202_clade	SAR202_clade	SAR202_clade		0.965528	0.430416	0.316672	0.139594	0.63076	0.312795	0.553207	0.155105	0.430416	0.54933	0.38647	0.470485	0.390347	0.263678	0.317965	0.24946	0.0827226	0.0491165	0.0814301	0.0607494	0.0400688	0.137009	0.0465315	0.0736748	0.064627	0.0504091	0.0775524	0.0840151	0.0439464	0.0413613	0.0323135	0.016803	0.0142179	0.0258508	0.237827	0.0672121	0.0064627	0.0193881	0.0504091	0.0374837	0.0219732	0.0245583
baASV12936	Bacteria	Verrucomicrobiota	Verrucomicrobiae	Verrucomicrobiales	DEV007	DEV007		0.00129254	0.00387762	0.00775524	0.0116329	0.0064627	0.0129254	0.0193881	0.0439464	0.016803	0.0284359	0.0129254	0.0142179	0.0064627	0.00904779	0.00904779	0.00775524	0.0219732	0.235242	0.0400688	0.125376	0.0323135	0.0142179	0.0258508	0.133132	0.0271434	0.180956	0.0348986	0.111159	0.0284359	0.0904779	0.0465315	0.165445	0.0348986	0.31021	0.0594569	1.26798	0.0374837	0.180956	0.0529942	1.39336	0.0284359	0.0633345
baASV7043	Bacteria	Proteobacteria	Alphaproteobacteria	Puniceispirillales	SAR116_clade	SAR116_clade		0.142179	0.0775524	0.121499	0.108573	0.193881	0.109866	0.109866	0.180956	0.122791	0.0930629	0.112451	0.0853077	0.165445	0.122791	0.15769	0.122791	0.095648	0.399395	0.0775524	0.280481	0.0866002	0.47824	0.0491165	0.158983	0.108573	0.164153	0.0775524	0.190003	0.130547	0.264971	0.131839	0.121499	0.201636	0.426538	0.0426538	0.0814301	0.205514	0.495043	0.031021	0.0452389	0.142179	0.408443
baASV7539	Bacteria	Proteobacteria	Alphaproteobacteria	Rhodobacterales	Rhodobacteraceae	uncultured		0.0672121	0.0426538	0.0568718	0.0594569	0.0762599	0.0491165	0.109866	0.149935	0.117621	0.135717	0.0542867	0.0504091	0.0581643	0.062042	0.0853077	0.0749674	0.179663	0.394225	0.174493	0.0917704	0.148642	0.328305	0.149935	0.333476	0.224902	0.149935	0.16286	0.197759	0.226195	0.221024	0.209392	0.210684	0.241705	0.164153	0.095648	0.0736748	0.324428	0.197759	0.120206	0.0736748	0.153812	0.208099
baASV7044	Bacteria	Proteobacteria	Alphaproteobacteria	Puniceispirillales	SAR116_clade	SAR116_clade		0.138302	0.103403	0.0827226	0.0995256	0.137009	0.122791	0.125376	0.218439	0.133132	0.175786	0.115036	0.133132	0.124084	0.133132	0.133132	0.130547	0.116329	0.33089	0.149935	0.338646	0.125376	0.526064	0.102111	0.202929	0.171908	0.200344	0.0904779	0.226195	0.16803	0.327013	0.143472	0.218439	0.196466	0.151227	0.0969406	0.0723823	0.215854	0.22361	0.0594569	0.0982331	0.174493	0.346401
baASV11154	Bacteria	Proteobacteria	Gammaproteobacteria	Pseudomonadales	Alcanivoracaceae1	Alcanivorax		0.062042	0.0568718	0.0775524	0.0568718	0.0607494	0.0465315	0.0426538	0.0426538	0.0413613	0.0866002	0.0517016	0.0284359	0.0710897	0.0413613	1.32485	0.0452389	0.0142179	0.0426538	0.0232657	0.129254	0.0271434	0	0.0348986	0.215854	0.0775524	0.422661	0.104696	0.22361	0.0336061	0.0555793	0.0943555	3.46272	0.0323135	0.0633345	0.115036	0.336061	0.0336061	0.0555793	0.0762599	0.0814301	0.0426538	0.0491165
baASV11059	Bacteria	Proteobacteria	Gammaproteobacteria	Nitrosococcales	Methylophagaceae	Methylophaga		1.70228	0.0659196	0.423953	0.0840151	0.14735	0.0827226	0.193881	0.103403	0.115036	0.108573	0.0878928	0.0749674	0.376129	0.095648	1.46574	0.0762599	0.0736748	0.137009	0.0930629	0.263678	0.160275	0.062042	0.0594569	0.14735	0.347693	0.190003	0.118914	0.155105	0.201636	0.161568	0.0542867	0.456267	0.0155105	0.0491165	0.0284359	0.047824	0.0103403	0.0232657	0.0348986	0.0297284	0.0206807	0.0193881
baASV11232	Bacteria	Proteobacteria	Gammaproteobacteria	Pseudomonadales	Halieaceae	OM60(NOR5)_clade		0.301162	0.272726	0.47824	0.500213	0.161568	0.178371	0.1732	0.166738	0.175786	0.178371	0.311502	0.24946	0.266263	0.169323	0.284359	0.200344	0.107281	0.263678	0.103403	0.155105	0.0853077	0	0.113744	0.127962	0.117621	0.15769	0.117621	0.206807	0.143472	0.148642	0.139594	0.139594	0.144765	0.0866002	0.0568718	0.0840151	0.104696	0.125376	0.0685047	0.0555793	0.0659196	0.0969406
baASV11794	Bacteria	Proteobacteria	Gammaproteobacteria	Pseudomonadales	SAR86_clade	SAR86_clade		0.644978	0.445927	0.403273	0.257216	0.248168	0.235242	0.170615	0.100818	0.143472	0.0943555	0.378714	0.448512	0.425246	0.302455	0.452389	0.332183	0.0814301	0.108573	0.0762599	0.0969406	0.0723823	0.0284359	0.0529942	0.0697972	0.108573	0.0685047	0.0917704	0.107281	0.109866	0.0930629	0.062042	0.0685047	0.0762599	0.0659196	0.0400688	0.064627	0.0659196	0.0465315	0.0504091	0.0555793	0.0723823	0.078845
baASV12703	Bacteria	Verrucomicrobiota	Verrucomicrobiae	Arctic97B-4_marine_group	Arctic97B-4_marine_group	Arctic97B-4_marine_group		0.0814301	0.0659196	0.0995256	0.102111	0.0866002	0.103403	0.0633345	0.095648	0.0594569	0.095648	0.047824	0.0491165	0.0452389	0.0568718	0.0594569	0.0542867	0.0542867	0.102111	0.138302	0.103403	0.0568718	0	0.064627	0.0866002	0.0930629	0.146057	0.100818	0.156397	0.0685047	0.0995256	0.0814301	0.031021	0.0232657	0.0995256	0.0866002	0.772939	0.0374837	0.0814301	0.111159	0.756136	0.0232657	0.0685047
baASV3364	Bacteria	Cyanobacteria	Cyanobacteriia	Synechococcales	Cyanobiaceae	Prochlorococcus_MIT9313		0	0.00775524	0	0.0064627	0	0	0.0142179	0.0116329	0	0	0	0	0	0.00904779	0.00517016	0.00129254	0.0504091	0	0.0633345	0.0336061	0.0904779	0	0.0995256	0.0258508	0.0633345	0.0064627	0.0762599	0.0206807	0.0491165	0.00775524	0.190003	0.0142179	0.146057	0.0607494	0.634638	0.0982331	0.175786	0.0542867	2.45453	0.713482	0.170615	0.0775524
baASV6488	Bacteria	Planctomycetota	Planctomycetes	Pirellulales	Pirellulaceae	Rubripirellula		0.0193881	0.0193881	0.0232657	0.0219732	0.0323135	0.0387762	0.0284359	0.121499	0.0258508	0.102111	0.0258508	0.0193881	0.0193881	0.0258508	0.031021	0.0258508	0.0232657	0.155105	0.016803	0.144765	0.0193881	0.22361	0.0232657	0.909949	0.0271434	0.218439	0.0297284	0.30504	0.0374837	0.6411	0.0504091	0.211977	0.0206807	0.890561	0.0206807	0.226195	0.0064627	0.54933	0.0439464	0.277896	0.00775524	0.129254
baASV11795	Bacteria	Proteobacteria	Gammaproteobacteria	Pseudomonadales	SAR86_clade	SAR86_clade		0.250753	0.183541	0.417491	0.268848	0.166738	0.199051	0.166738	0.113744	0.111159	0.0723823	0.188711	0.272726	0.148642	0.122791	0.158983	0.124084	0.137009	0.105988	0.14735	0.0775524	0.104696	0.0555793	0.108573	0.0840151	0.155105	0.0878928	0.200344	0.107281	0.1732	0.0878928	0.164153	0.0917704	0.131839	0.0529942	0.0723823	0.064627	0.148642	0.0930629	0.095648	0.0749674	0.0943555	0.0840151
baASV6435	Bacteria	Planctomycetota	Planctomycetes	Pirellulales	Pirellulaceae	Rhodopirellula		0.182248	0.0840151	0.191296	0.202929	0.0775524	0.0736748	0.440756	1.58853	0.815593	0.750966	0.16803	0.148642	0.235242	0.39164	0.333476	0.38647	0.031021	0.0697972	0.0568718	0.0387762	0.016803	0	0.016803	0.120206	0.0336061	0.0697972	0.0323135	0.112451	0.016803	0.107281	0	0	0	0.0206807	0.0206807	0.109866	0	0.0103403	0.0180956	0.0762599	0	0.0116329
baASV6500	Bacteria	Planctomycetota	Planctomycetes	Pirellulales	Pirellulaceae	uncultured		0.0672121	0.0348986	0.0297284	0.0387762	0.111159	0.121499	0.0633345	0.285652	0.0943555	0.227487	0.0465315	0.0323135	0.0685047	0.0491165	0.0840151	0.0607494	0.0374837	0.661781	0.0361911	0.232657	0.0271434	0.258508	0.0193881	0.404565	0.047824	0.504091	0.0413613	0.430416	0.0452389	1.33261	0.0258508	0.308917	0.00904779	0.0982331	0.0258508	0.151227	0.0103403	0.0723823	0.0775524	0.204221	0.0439464	0.118914
baASV8339	Bacteria	Proteobacteria	Alphaproteobacteria	Rickettsiales	S25-593	S25-593		0.0659196	0.0504091	0.0555793	0.0633345	0.0866002	0.0672121	0.142179	0.199051	0.142179	0.116329	0.0581643	0.0542867	0.0633345	0.0930629	0.078845	0.0866002	0.15769	0.186126	0.144765	0.22361	0.112451	0.143472	0.0982331	0.133132	0.164153	0.16803	0.131839	0.205514	0.180956	0.15252	0.125376	0.131839	0.193881	0.255923	0.0840151	0.0659196	0.166738	0.332183	0.0594569	0.0710897	0.118914	0.417491
baASV3365	Bacteria	Cyanobacteria	Cyanobacteriia	Synechococcales	Cyanobiaceae	Prochlorococcus_MIT9313		0.0245583	0.0387762	0.0245583	0.0517016	0.0180956	0.0129254	0.0336061	0.0633345	0.031021	0.0426538	0.047824	0.031021	0	0	0	0	0.289529	0.0258508	0.359326	0.0465315	0.457559	0.121499	0.536404	0.122791	0.317965	0.0465315	0.385177	0.104696	0.241705	0.0685047	0.281774	0	0.312795	0.0943555	0.192589	0.0439464	0.382592	0.0891853	0.165445	0.0814301	0.307625	0.0904779
baASV3366	Bacteria	Cyanobacteria	Cyanobacteriia	Synechococcales	Cyanobiaceae	Prochlorococcus_MIT9313		0.0245583	0.031021	0.016803	0.0387762	0.016803	0.0193881	0.0271434	0.0529942	0.0323135	0.0426538	0.0361911	0.0491165	0	0	0	0	0.259801	0.047824	0.337353	0.0866002	0.439464	0.0374837	0.511846	0.140887	0.261093	0.0685047	0.31538	0.108573	0.254631	0.0581643	0.294699	0	0.289529	0.0853077	0.175786	0.0426538	0.346401	0.0891853	0.164153	0.107281	0.316672	0.127962
baASV793	Bacteria	Bacteroidota	Bacteroidia	Chitinophagales	uncultured	uncultured		0	0.00129254	0	0.00258508	0	0	0.00387762	0	0.00129254	0	0	0	0	0	0	0.00517016	0.00129254	0.0142179	0	0.0206807	0.00129254	0	0.00129254	0.047824	0.00129254	0.0064627	0.00129254	0.0116329	0.00258508	0.0374837	0.0452389	0.0904779	0.0361911	0.938385	0.047824	0.166738	0.0336061	0.536404	0.0413613	0.126669	0.0323135	0.496336
baASV12421	Bacteria	SAR324_clade(Marine_group_B)	SAR324_clade(Marine_group_B)	SAR324_clade(Marine_group_B)	SAR324_clade(Marine_group_B)	SAR324_clade(Marine_group_B)		0.139594	0.0995256	0.321843	0.359326	0.493751	0.537697	0.115036	0.187418	0.0672121	0.0878928	0.120206	0.100818	0.15252	0.201636	0.0969406	0.0930629	0.095648	0.0866002	0.0827226	0.078845	0.138302	0	0.0374837	0.15769	0.131839	0.253338	0.0659196	0.125376	0.153812	0.130547	0.0672121	0.0594569	0.0723823	0.142179	0.0775524	0.0840151	0.0866002	0.226195	0.0361911	0.0581643	0.0568718	0.124084
baASV12937	Bacteria	Verrucomicrobiota	Verrucomicrobiae	Verrucomicrobiales	DEV007	DEV007		0.00517016	0.00258508	0.00904779	0.00775524	0.00904779	0.0103403	0.00517016	0.0103403	0.0064627	0.0064627	0.00387762	0.0064627	0.00387762	0.00775524	0.00129254	0.0116329	0.00258508	0.16803	0.00387762	0.0529942	0.00387762	0.213269	0.0103403	0.47824	0.00387762	0.120206	0.00904779	0.0465315	0.00517016	0.219732	0.0452389	0.579058	0.0180956	0.882805	0.0323135	0.0866002	0.0374837	1.37139	0.0426538	0.0723823	0.0284359	0.191296
baASV4905	Bacteria	Marinimicrobia_(SAR406_clade)	Marinimicrobia_(SAR406_clade)	Marinimicrobia_(SAR406_clade)	Marinimicrobia_(SAR406_clade)	Marinimicrobia_(SAR406_clade)		0.195174	0.16803	0.55967	0.281774	0.133132	0.124084	0.346401	0.130547	0.281774	0.0814301	0.214562	0.155105	0.329598	0.22361	0.285652	0.226195	0.127962	0.0685047	0.104696	0.112451	0.104696	0	0.0814301	0.0775524	0.15769	0.062042	0.1732	0.0607494	0.142179	0.102111	0.0930629	0.00775524	0.0775524	0.0361911	0.0581643	0.0504091	0.0529942	0.0361911	0.0969406	0.064627	0.078845	0.0400688
baASV11438	Bacteria	Proteobacteria	Gammaproteobacteria	Pseudomonadales	Marinobacteraceae	Marinobacter		0.0426538	0.0413613	0.0439464	0.0413613	0.0504091	0.0361911	0.0439464	0.0736748	0.031021	0.0555793	0.0439464	0.0336061	0.413613	0.0426538	0.142179	0.0581643	0.0232657	0.196466	0.0206807	0.765184	0.0219732	0.515724	0.0258508	0.126669	0.0685047	0.4679	0.0297284	0.178371	0.0232657	0.226195	0.0400688	1.87031	0.0323135	0.103403	0.0271434	0.0853077	0.0348986	0.0348986	0.0284359	0.0387762	0.0361911	0.0361911
baASV3554	Bacteria	Cyanobacteria	Cyanobacteriia	Synechococcales	Cyanobiaceae	Synechococcus_CC9902		0.0155105	0.031021	0.0180956	0.0245583	0.016803	0.0245583	0.0413613	0.126669	0.0491165	0.130547	0.0206807	0.0297284	0	0	0	0	0.102111	0.100818	0.0736748	0.0297284	0.078845	0	0.0995256	0.149935	0.0878928	0.214562	0.129254	0.246875	0.0943555	0.15769	0.0982331	0.0336061	0.0529942	0.0697972	0.197759	0.760014	0.0840151	0.0271434	0.217147	0.663073	0.0982331	0.0633345
baASV3330	Bacteria	Cyanobacteria	Cyanobacteriia	Synechococcales	Cyanobiaceae	Cyanobium_PCC-6307		0.161568	0.131839	1.06376	1.09737	0.149935	0.125376	0.0568718	0.0736748	0.0491165	0.064627	0.197759	0.15252	0.0193881	0.0271434	0.0400688	0.0232657	0.0633345	0.0271434	0.0827226	0.0271434	0.0723823	0	0.104696	0.0336061	0.0439464	0.0426538	0.0840151	0.0504091	0.0517016	0.031021	0.113744	0.0103403	0.102111	0.0517016	0.105988	0.0555793	0.0723823	0.0361911	0.115036	0.0723823	0.135717	0.0749674
baASV3555	Bacteria	Cyanobacteria	Cyanobacteriia	Synechococcales	Cyanobiaceae	Synechococcus_CC9902		0.16286	0.259801	0.602324	1.109	0.0504091	0.0542867	0.0348986	0.169323	0.0400688	0.192589	0.180956	0.180956	0.0232657	0.0801375	0.0594569	0.0917704	0.0465315	0.0284359	0.064627	0.0142179	0.0723823	0	0.0723823	0.0336061	0.064627	0.0426538	0.0607494	0.0749674	0.0400688	0.0348986	0.125376	0.0103403	0.0930629	0.0426538	0.111159	0.0323135	0.0853077	0.0400688	0.115036	0.0827226	0.135717	0.0491165
baASV10274	Bacteria	Proteobacteria	Gammaproteobacteria	Enterobacterales	Alteromonadaceae	Alteromonas		0.00904779	0.0219732	0.062042	0.016803	0.0142179	0.0219732	0.0129254	0.0374837	0.0155105	0.0697972	0.031021	0.00517016	0.0323135	0.0129254	0.0400688	0.0103403	0	0.117621	0.0064627	0.14735	0.0129254	0	0.0542867	0.23912	0.0672121	0.182248	0.0129254	0.0491165	0.00775524	0.0336061	0.0491165	3.5351	0.0555793	0.107281	0.0193881	0.0697972	0.047824	0.0710897	0.0517016	0.0568718	0.0232657	0.0413613
baASV6501	Bacteria	Planctomycetota	Planctomycetes	Pirellulales	Pirellulaceae	uncultured		0.0193881	0.0219732	0.0116329	0.0219732	0.0284359	0.0361911	0.0284359	0.115036	0.0361911	0.124084	0.0232657	0.00904779	0.0129254	0.0258508	0.0219732	0.0193881	0.0129254	0.369667	0.0129254	0.103403	0.0245583	0.46273	0.0219732	1.27703	0.016803	0.222317	0.0232657	0.201636	0.0387762	1.28737	0.0284359	0.555793	0.0116329	0.0917704	0.0271434	0.127962	0.0129254	0.0749674	0.0129254	0.016803	0.0180956	0.0814301
baASV9384	Bacteria	Proteobacteria	Alphaproteobacteria	Sphingomonadales	Sphingomonadaceae			0.0426538	0.0258508	0.208099	0.0258508	0.0284359	0.0142179	0.0245583	0.0387762	0.0232657	0.0801375	0.0426538	0.0155105	0.0232657	0.0336061	0.139594	0.0193881	0.0193881	0.0982331	0.0116329	0.0594569	0.0284359	0.0710897	0.0336061	0.364496	0.0866002	0.275311	0.0219732	0.143472	0.0284359	0.144765	0.0542867	0.400688	0.0529942	0.0943555	0.0465315	0.584228	0.0361911	0.0439464	0.0452389	0.161568	0.0219732	0.0555793
baASV9670	Bacteria	Proteobacteria	Gammaproteobacteria	Burkholderiales	Burkholderiaceae	Ralstonia		0.0245583	0.0232657	0.0284359	0.0452389	0.0245583	0.0219732	0.0271434	0.267556	0.0206807	0.0542867	0.0193881	0.0284359	0.0323135	0.0219732	0.0426538	0.0232657	0.0206807	0.369667	0.0271434	1.6467	0.00904779	0.995256	0.0064627	0.399395	0.0155105	0.253338	0.0193881	0.0297284	0.0155105	0.0633345	0.016803	0.117621	0.0142179	0.031021	0.0206807	0.0801375	0.0142179	0.182248	0.00904779	0.064627	0.0116329	0.062042
baASV5935	Bacteria	Planctomycetota	OM190	OM190	OM190	OM190		0	0	0.00258508	0.00129254	0.00517016	0.00387762	0.00258508	0.0426538	0.0116329	0.0155105	0	0	0	0.0064627	0	0.00775524	0	0.0762599	0.0064627	0.0982331	0	0.00387762	0	0.155105	0.00129254	0.0723823	0.0064627	0.0568718	0.00387762	0.135717	0.00775524	0.0659196	0.0193881	0.760014	0.0348986	0.0982331	0.0155105	0.975868	0.0193881	0.0866002	0.0180956	0.524772
baASV4906	Bacteria	Marinimicrobia_(SAR406_clade)	Marinimicrobia_(SAR406_clade)	Marinimicrobia_(SAR406_clade)	Marinimicrobia_(SAR406_clade)	Marinimicrobia_(SAR406_clade)		0.31021	0.210684	0.765184	0.485995	0.241705	0.156397	0.131839	0.0542867	0.126669	0.0542867	0.253338	0.235242	0.551915	0.363204	0.429124	0.32572	0.0517016	0.0336061	0.0439464	0.0219732	0.0323135	0	0.0400688	0.0348986	0.0413613	0.0180956	0.062042	0.0400688	0.0529942	0.0297284	0.0155105	0	0.0116329	0	0.0271434	0.0206807	0.0064627	0.0180956	0.0336061	0.0155105	0.031021	0.0129254
baASV4907	Bacteria	Marinimicrobia_(SAR406_clade)	Marinimicrobia_(SAR406_clade)	Marinimicrobia_(SAR406_clade)	Marinimicrobia_(SAR406_clade)	Marinimicrobia_(SAR406_clade)		0.197759	0.143472	0.501506	0.219732	0.0762599	0.133132	0.153812	0.126669	0.192589	0.0736748	0.16803	0.170615	0.668244	0.427831	0.5545	0.422661	0.0581643	0.0529942	0.0491165	0.0853077	0.0336061	0	0.0348986	0.0426538	0.0413613	0.0529942	0.0426538	0.0465315	0.0413613	0.0555793	0.0193881	0.0142179	0.0116329	0.0258508	0.0348986	0.0439464	0.016803	0.0116329	0.0866002	0.0258508	0.0155105	0.0193881
baASV10457	Bacteria	Proteobacteria	Gammaproteobacteria	Enterobacterales	Pseudoalteromonadaceae	Pseudoalteromonas		0.0116329	0.0116329	0.016803	0.0142179	0	0	0.00387762	0	0.0180956	0.0723823	0.0297284	0.0361911	0.0336061	0.00775524	0.00904779	0.00904779	0	0.0284359	0	0.078845	0	0	0	0	0	0.0400688	0.00517016	0.0387762	0	0.0271434	0.0517016	0.16803	0.126669	0.118914	0.0504091	0.127962	0.104696	0.327013	0.0672121	0.0904779	0.201636	0.134424
baASV6489	Bacteria	Planctomycetota	Planctomycetes	Pirellulales	Pirellulaceae	Rubripirellula		0.0374837	0.0219732	0.0219732	0.0297284	0.0064627	0.0142179	0.00775524	0.111159	0.0245583	0.0995256	0.0258508	0.0155105	0.0439464	0.0297284	0.0336061	0.0517016	0.0103403	0.160275	0.0219732	0.0581643	0.0103403	0	0.00517016	0.271434	0.0129254	0.193881	0.0180956	0.184833	0.0129254	0.206807	0.0193881	0.0659196	0.00904779	0.116329	0.0219732	0.445927	0.0116329	0.0555793	0.0232657	0.758721	0.0129254	0.0348986
baASV1477	Bacteria	Bacteroidota	Bacteroidia	Flavobacteriales	Flavobacteriaceae	NS4_marine_group		0.480825	0.323135	0.258508	0.205514	0.517016	0.263678	0.109866	0.0995256	0.105988	0.0529942	0.465315	0.352864	0.200344	0.210684	0.171908	0.200344	0.0504091	0.0736748	0.0517016	0.0336061	0.0555793	0	0.0542867	0.0426538	0.062042	0.0361911	0.0594569	0.0517016	0.0594569	0.0594569	0.016803	0.00775524	0.0206807	0.0297284	0.0232657	0.0336061	0.0142179	0.0116329	0.0555793	0.0439464	0.0232657	0.0129254
baASV1815	Bacteria	Bacteroidota	Bacteroidia	Flavobacteriales	NS9_marine_group	NS9_marine_group		0.0142179	0.0116329	0.0180956	0.0348986	0.0413613	0.0232657	0.0142179	0.0142179	0.00775524	0.0180956	0.0284359	0.0129254	0.00904779	0.00517016	0.00775524	0.0064627	0.016803	0.0116329	0.00904779	0.0064627	0.0180956	0.211977	0.0271434	0.0232657	0.0348986	0.0361911	0.0374837	0.0439464	0.0361911	0.0348986	0.0633345	0.0465315	0.062042	0.563548	0.0374837	0.170615	0.0491165	0.420076	0.0297284	0.142179	0.0542867	0.791035
baASV1531	Bacteria	Bacteroidota	Bacteroidia	Flavobacteriales	Flavobacteriaceae	NS5_marine_group		0.373544	0.295992	0.479533	0.364496	0.610079	0.327013	0.0736748	0.0555793	0.0891853	0.0323135	0.536404	0.376129	0.200344	0.174493	0.186126	0.217147	0.0426538	0.0491165	0.0387762	0.0258508	0.0297284	0	0.0361911	0.0568718	0.0491165	0.031021	0.0465315	0.0374837	0.0517016	0.0439464	0.0180956	0	0	0.0219732	0.0297284	0.0284359	0.0064627	0.0103403	0.0219732	0.0258508	0.0219732	0.0180956
baASV10458	Bacteria	Proteobacteria	Gammaproteobacteria	Enterobacterales	Pseudoalteromonadaceae	Pseudoalteromonas		0.00904779	0.00904779	0.0206807	0.031021	0.016803	0.0116329	0.00904779	0.0452389	0.0723823	0.210684	0.00904779	0.0116329	0.0348986	0.016803	0.0155105	0.0103403	0.00904779	0.138302	0.00904779	0.0749674	0.00129254	0.047824	0.0193881	0.0491165	0.0064627	0.0426538	0.00904779	0.0413613	0.00517016	0.0348986	0.0930629	0.242998	0.0878928	0.095648	0.0439464	0.103403	0.0840151	0.107281	0.0491165	0.095648	0.122791	0.111159
baASV6436	Bacteria	Planctomycetota	Planctomycetes	Pirellulales	Pirellulaceae	Rhodopirellula		0	0	0	0	0	0	0.0219732	0.0685047	0.0400688	0.0232657	0	0	0	0	0	0	0.00775524	0.00904779	0.0400688	0.0607494	0	0	0	0	0.0064627	0.0387762	0.00904779	0.0271434	0	0	0.016803	0.0297284	0.016803	0.0853077	0.187418	1.4903	0.0129254	0.047824	0.0749674	0.337353	0.0180956	0.0374837
baASV11352	Bacteria	Proteobacteria	Gammaproteobacteria	Pseudomonadales	KI89A_clade	KI89A_clade		0.135717	0.208099	0.0995256	0.149935	0.0387762	0.0891853	0.0348986	0.0801375	0.0607494	0.0697972	0.113744	0.191296	0.284359	0.426538	0.360619	0.5545	0.031021	0.0607494	0.0258508	0.0452389	0.0064627	0	0.0271434	0.0387762	0.0452389	0.54933	0.0284359	0.339938	0.0336061	0.064627	0.0116329	0.0180956	0.0103403	0.0155105	0.0116329	0.0155105	0.00775524	0.0064627	0.0155105	0.016803	0.00387762	0.0103403
baASV12019	Bacteria	Proteobacteria	Gammaproteobacteria	Salinisphaerales	Salinisphaeraceae	Salinisphaera		0.016803	0.0206807	0.179663	0.0284359	0.0387762	0.0232657	0.0142179	0.0155105	0.0142179	0.0297284	0.0336061	0.0297284	0.0297284	0.0245583	0.531234	0.0142179	0.0064627	0.0258508	0.0129254	0.0193881	0.016803	0	0.0219732	0.0594569	0.0142179	0.0982331	0.0542867	0.183541	0.0129254	0.0387762	0.0762599	1.58078	0.0193881	0.0491165	0.0517016	0.0853077	0.0219732	0.0400688	0.0439464	0.0672121	0.0413613	0.064627
baASV716	Bacteria	Bacteroidota	Bacteroidia	Chitinophagales	Saprospiraceae	uncultured		0.0245583	0.0219732	0.0206807	0.0245583	0.0374837	0.0271434	0.031021	0.294699	0.0297284	0.178371	0.0336061	0.0219732	0.0206807	0.0219732	0.0258508	0.0232657	0.016803	1.42955	0.0206807	0.078845	0.0116329	0.352864	0.0206807	0.31538	0.016803	0.333476	0.0219732	0.356741	0.0129254	0.184833	0.00387762	0.0258508	0.0064627	0.0685047	0.00904779	0.0814301	0.0064627	0.0413613	0.00517016	0.0374837	0.00904779	0.0193881
baASV3373	Bacteria	Cyanobacteria	Cyanobacteriia	Synechococcales	Cyanobiaceae	Prochlorococcus_MIT9313		0	0	0	0	0	0	0	0	0	0	0	0	0	0	0	0	0	0	0	0	0	0	0	0.00775524	0	0	0	0	0	0	0.0710897	0.0116329	0.064627	0.0297284	0.687632	0.151227	0.0542867	0.031021	0.319258	0.24946	0.121499	0.0568718
baASV6588	Bacteria	Planctomycetota	Planctomycetes	Planctomycetales	Rubinisphaeraceae	uncultured		0.0180956	0.0361911	0.0206807	0.0219732	0.0374837	0.0697972	0.0529942	0.925459	0.0633345	0.613957	0.0297284	0.0219732	0.0258508	0.0193881	0.0129254	0.0232657	0.016803	0.502798	0.0297284	0.469192	0.0116329	0.135717	0.0129254	0.358034	0.0193881	0.329598	0.0193881	0.38647	0.0103403	0.0736748	0	0.0452389	0	0.00129254	0	0	0	0	0	0.00775524	0	0
baASV10244	Bacteria	Proteobacteria	Gammaproteobacteria	Enterobacterales	Alteromonadaceae	Aestuariibacter		0.0542867	0.283066	0.0348986	0.0258508	0.0258508	0.0284359	0.0749674	0.87505	0.0284359	0.103403	0.0840151	0.158983	0.047824	0.0245583	0.0542867	0.0103403	0.0336061	0.779402	0.0336061	0.323135	0.0129254	0.0633345	0.0064627	0.0232657	0.0129254	0.158983	0.0064627	0.0426538	0.0129254	0.0491165	0.0142179	0.109866	0.0271434	0.165445	0.016803	0.0413613	0.0142179	0.0336061	0.0155105	0.0219732	0.0103403	0.0258508
baASV11518	Bacteria	Proteobacteria	Gammaproteobacteria	Pseudomonadales	Moraxellaceae	Enhydrobacter		0.00387762	0.00258508	0.00775524	0	0	0	0.00258508	0.0219732	0.00517016	0.0064627	0.0064627	0.0064627	0.00904779	0.00129254	0.0180956	0.0129254	0.00129254	0.0103403	0.00129254	0.0323135	0	0	0.00129254	0.0336061	0.00258508	0.0232657	0.0103403	0.102111	0.00258508	0.016803	0.0439464	0.15769	0.0219732	0.0814301	0.0271434	0.118914	0.0271434	0.0452389	0.0361911	0.0878928	0.0336061	0.0491165
baASV1816	Bacteria	Bacteroidota	Bacteroidia	Flavobacteriales	NS9_marine_group	NS9_marine_group		0.0116329	0.0064627	0.00517016	0.0103403	0.00387762	0.00387762	0.0633345	0.124084	0.047824	0.0297284	0.00129254	0.0103403	0	0.00129254	0.00517016	0.0064627	0.0219732	0.0413613	0.0258508	0.047824	0.0064627	0	0.00517016	0.0155105	0.0361911	0.0374837	0.0271434	0.016803	0.0155105	0.0258508	0.0193881	0.00904779	0.0103403	0.0633345	0.064627	0.842737	0.0129254	0.0193881	0.0193881	0.149935	0.0180956	0.0348986
baASV6407	Bacteria	Planctomycetota	Planctomycetes	Pirellulales	Pirellulaceae	Pirellula		0.00387762	0.00904779	0.00517016	0.0155105	0.0129254	0.00904779	0.00258508	0.0284359	0.00904779	0.0219732	0.00129254	0.00517016	0.00258508	0.00775524	0.0064627	0.0064627	0.00258508	0.0930629	0.00775524	0.0219732	0	0	0.00517016	0.385177	0.0064627	0.129254	0.0103403	0.0982331	0.00775524	0.259801	0.0129254	0.179663	0.0103403	0.669536	0.0142179	0.0917704	0.0103403	0.395517	0.0103403	0.0529942	0.0103403	0.102111
baASV1817	Bacteria	Bacteroidota	Bacteroidia	Flavobacteriales	NS9_marine_group	NS9_marine_group		0	0	0	0	0	0	0.00904779	0.0297284	0.0193881	0	0	0	0	0	0	0	0	0	0	0	0	0	0	0	0	0	0	0	0	0	0.0232657	0.0180956	0.00258508	0.0775524	0.0723823	1.31451	0.0297284	0.0348986	0.0568718	0.965528	0.0258508	0.0284359
baASV7327	Bacteria	Proteobacteria	Alphaproteobacteria	Rhizobiales	Rhizobiaceae	Fulvimarina		0.0206807	0.00517016	0.792327	0.016803	0.0155105	0.0103403	0.0193881	0.00517016	0.0129254	0.0193881	0.0374837	0.0103403	0.0129254	0.0103403	0.0219732	0.00517016	0.0103403	0.0232657	0.0116329	0.0982331	0.00775524	0	0.00904779	0.0193881	0.00775524	0.0155105	0.00258508	0.0219732	0.0155105	0.0284359	0.108573	0.0775524	0.095648	0.118914	0.126669	0.237827	0.0323135	0.0930629	0.0930629	0.118914	0.0736748	0.125376
baASV6589	Bacteria	Planctomycetota	Planctomycetes	Planctomycetales	Rubinisphaeraceae	uncultured		0.308917	0.180956	0.134424	0.130547	0.062042	0.0969406	0.140887	0.767769	0.188711	0.628175	0.219732	0.160275	0.0827226	0.113744	0.108573	0.111159	0.0142179	0.0491165	0.0129254	0.0413613	0.00387762	0	0.00775524	0.062042	0.0155105	0.135717	0.016803	0.108573	0.00904779	0.0633345	0.00387762	0.0064627	0.00258508	0.00775524	0.00129254	0.0193881	0.00129254	0	0.00517016	0.00904779	0	0.00258508
baASV6590	Bacteria	Planctomycetota	Planctomycetes	Planctomycetales	Rubinisphaeraceae	uncultured		0.0129254	0.0193881	0.00387762	0.0155105	0.0219732	0.0633345	0.00517016	0.448512	0.0116329	0.201636	0.0116329	0.0245583	0.00904779	0.0064627	0.00129254	0.00775524	0.0064627	0.14735	0.00775524	0.120206	0.00258508	0	0.00258508	0.0374837	0.00387762	0.104696	0.00904779	0.0904779	0.00517016	0.0142179	0.00904779	0.0129254	0.00258508	0.0400688	0.016803	1.11546	0.00517016	0.0193881	0.0103403	0.0348986	0.00775524	0.0206807
baASV4033	Bacteria	Desulfobacterota	Desulfuromonadia	PB19	PB19	PB19		0.0064627	0.0064627	0.0103403	0.0142179	0.0064627	0.0103403	0.00775524	0.00904779	0.0129254	0.0116329	0.0064627	0.0064627	0.0103403	0.00517016	0.0064627	0.00387762	0.0206807	0.031021	0.047824	0.0827226	0.0232657	0.131839	0.0193881	0.031021	0.0348986	0.0697972	0.0271434	0.031021	0.0607494	0.124084	0.0581643	0.0361911	0.0155105	0.144765	0.0297284	0.24946	0.0180956	0.439464	0.047824	0.513139	0.0116329	0.306332
baASV12972	Bacteria	Verrucomicrobiota	Verrucomicrobiae	Verrucomicrobiales	Rubritaleaceae	Roseibacillus		0.00129254	0.00517016	0.0064627	0.0064627	0	0.00387762	0.0103403	0.0206807	0.00387762	0.0258508	0.00129254	0.00775524	0.00258508	0.00517016	0	0.00517016	0.00387762	0.0710897	0.0064627	0.0930629	0	0	0.00517016	0.0142179	0.0064627	0.0814301	0.0064627	0.0491165	0.0064627	0.00258508	0.0155105	0.0142179	0.00517016	0.0323135	0.0064627	0.652733	0.0129254	0.0103403	0.0232657	0.837566	0.0103403	0.0219732
baASV4908	Bacteria	Marinimicrobia_(SAR406_clade)	Marinimicrobia_(SAR406_clade)	Marinimicrobia_(SAR406_clade)	Marinimicrobia_(SAR406_clade)	Marinimicrobia_(SAR406_clade)		0.0374837	0.0155105	0.0180956	0.0155105	0.0219732	0.0180956	0.444634	0.143472	0.174493	0.111159	0.0348986	0.0219732	0.0387762	0.0323135	0.0413613	0.0271434	0.0504091	0.0142179	0.0245583	0.0116329	0.0116329	0	0.0064627	0.0426538	0.0348986	0.0348986	0.0193881	0.0297284	0.0219732	0.0245583	0.00775524	0.00775524	0.0142179	0.0206807	0.108573	0.188711	0.00517016	0.00775524	0.031021	0.0775524	0.016803	0.0180956
baASV10459	Bacteria	Proteobacteria	Gammaproteobacteria	Enterobacterales	Pseudoalteromonadaceae	Pseudoalteromonas		0.0529942	0.0258508	0.0206807	0.0387762	0.0232657	0.0271434	0.0258508	0.0878928	0.0413613	0.0736748	0.0245583	0.0374837	1.61438	0.0142179	0.0142179	0.0284359	0.0129254	0.144765	0.0129254	0.350279	0.0129254	0.0452389	0.0103403	0.0439464	0.064627	0.0323135	0.0206807	0.0439464	0.0348986	0.062042	0.0155105	0.0529942	0.178371	0.0245583	0.0129254	0.0271434	0.117621	0.0387762	0.00904779	0.0103403	0.0840151	0.0219732
baASV7255	Bacteria	Proteobacteria	Alphaproteobacteria	Rhizobiales	Hyphomicrobiaceae	Filomicrobium		0.0271434	0.0116329	0.0206807	0.0297284	0.0323135	0.0193881	0.0245583	0.0103403	0.0258508	0.0232657	0.031021	0.0180956	0.0258508	0.0323135	0.0142179	0.0193881	0.0193881	0.493751	0.016803	0.815593	0.0219732	0.542867	0.0142179	0.14735	0.0206807	0.218439	0.0129254	0.138302	0.0193881	0.476948	0.00775524	0.0891853	0.00258508	0.0607494	0.00517016	0.0155105	0.00258508	0.125376	0.0116329	0.0129254	0.00904779	0.0297284
baASV12636	Bacteria	Verrucomicrobiota	Kiritimatiellae	Kiritimatiellales	Kiritimatiellaceae	R76-B128		0	0	0	0	0.00129254	0	0	0	0	0.0064627	0	0	0	0	0	0	0.00129254	0	0	0.0180956	0	0	0.00258508	0.00258508	0	0.0116329	0	0	0	0	0.0193881	0.0155105	0.0969406	0.819471	0.0219732	0.0568718	0.0659196	0.814301	0.0323135	0.0529942	0.0219732	0.130547
baASV6331	Bacteria	Planctomycetota	Planctomycetes	Pirellulales	Pirellulaceae	Blastopirellula		0.0400688	0.0245583	0.0116329	0.0142179	0.0323135	0.0672121	0.0103403	0.122791	0.0219732	0.107281	0.0374837	0.0284359	0.00775524	0.016803	0.00517016	0.0116329	0.00775524	0.109866	0.00387762	0.0594569	0.0116329	0	0.0103403	0.299869	0.0103403	0.0904779	0.0064627	0.105988	0.00517016	0.165445	0.0155105	0.15252	0.0142179	0.0853077	0.00904779	0.749674	0.00904779	0.0568718	0.0232657	0.129254	0.00387762	0.0271434
baASV7601	Bacteria	Proteobacteria	Alphaproteobacteria	Rhodobacterales	Rhodobacteraceae			0.931922	0.0336061	0.0374837	0.0413613	0.0517016	0.0232657	0.117621	0.0232657	0.0336061	0.016803	0.0180956	0.016803	0.0271434	0.0180956	0.0232657	0.0323135	0.0180956	0.0297284	0.0297284	0.016803	0.0374837	0	0.0142179	0.0284359	0.0361911	0.0103403	0.0193881	0.0155105	0.0452389	0.0206807	0.0723823	0.0697972	0.016803	0.0568718	0.0710897	0.120206	0.0284359	0.0594569	0.0736748	0.0659196	0.0749674	0.0633345
baASV6110	Bacteria	Planctomycetota	Phycisphaerae	Phycisphaerales	Phycisphaeraceae	CL500-3		0.00387762	0.00258508	0.00258508	0	0.00387762	0.00517016	0.00517016	0.0129254	0.00517016	0.0116329	0.00258508	0	0.00775524	0.0129254	0.00387762	0.00387762	0.00904779	0.031021	0.00258508	0.0323135	0.00775524	0.127962	0.0064627	0.303747	0.00387762	0.0517016	0.00775524	0.0904779	0.0155105	0.274019	0.0271434	0.24429	0.0193881	0.255923	0.0103403	0.095648	0.016803	0.0659196	0.0193881	0.0336061	0.00904779	0.108573
baASV11439	Bacteria	Proteobacteria	Gammaproteobacteria	Pseudomonadales	Marinobacteraceae	Marinobacter		0.0400688	0.0529942	0.0452389	0.0374837	0.0323135	0.0297284	0.0452389	0.0323135	0.0336061	0.0323135	0.0193881	0.0232657	1.50193	0.0491165	0.0517016	0.047824	0.0206807	0.0542867	0.0180956	0.259801	0.0323135	0.334768	0.0180956	0.0180956	0.0361911	0.107281	0.0245583	0.0659196	0.0361911	0.209392	0	0	0.0245583	0.0374837	0.00904779	0	0	0.016803	0	0	0	0
baASV148	Bacteria	Actinobacteriota	Acidimicrobiia	Actinomarinales	Actinomarinaceae	Candidatus_Actinomarina		0.031021	0.0336061	0.0155105	0.0206807	0.0180956	0.0258508	0.0219732	0.0361911	0.0387762	0.0361911	0.0180956	0.0284359	0.0142179	0.0193881	0.0155105	0.0155105	0.0116329	0.00517016	0.0219732	0.0155105	0.0180956	0	0.0116329	0.0116329	0.0116329	0.0064627	0.016803	0.00904779	0.0064627	0.00258508	0.0439464	0.016803	0.0323135	0.0439464	0.338646	0.0943555	0.0193881	0.0387762	0.263678	0.107281	0.0348986	0.0439464
baASV4034	Bacteria	Desulfobacterota	Desulfuromonadia	PB19	PB19	PB19		0	0	0	0.00258508	0	0	0.0155105	0	0	0	0	0	0.00387762	0	0	0	0	0.016803	0	0.0103403	0.0103403	0.0258508	0.00258508	0.078845	0.00904779	0.0426538	0.00517016	0.031021	0.0142179	0.124084	0.0284359	0.133132	0.0180956	0.133132	0.0180956	0.0697972	0.0193881	0.88022	0.031021	0.107281	0.0219732	0.271434
baASV12637	Bacteria	Verrucomicrobiota	Kiritimatiellae	Kiritimatiellales	Kiritimatiellaceae	R76-B128		0	0	0	0.00258508	0	0.00129254	0.00258508	0.00775524	0.00129254	0	0	0	0	0.00387762	0.00129254	0.00258508	0.0064627	0.0323135	0.00258508	0	0.00387762	0	0	0	0.0064627	0	0.00517016	0.0064627	0.00387762	0.0116329	0.0219732	0.0129254	0.0891853	0.538989	0.0206807	0.0594569	0.0297284	0.531234	0.0323135	0.107281	0.0387762	0.169323
baASV6490	Bacteria	Planctomycetota	Planctomycetes	Pirellulales	Pirellulaceae	Rubripirellula		0	0	0	0	0	0.0116329	0	0.0504091	0	0.0348986	0	0	0.00258508	0.0064627	0	0	0	0.0271434	0	0	0	0	0	0.0685047	0	0.0452389	0.0103403	0.0594569	0.031021	0.491165	0.0232657	0.0995256	0	0.284359	0.0064627	0.0710897	0.00517016	0.138302	0.00775524	0.0581643	0	0.182248
baASV12817	Bacteria	Verrucomicrobiota	Verrucomicrobiae	Opitutales	Puniceicoccaceae	Lentimonas		0	0	0	0	0.00258508	0.00258508	0	0	0.00129254	0.00387762	0	0	0	0	0	0	0.00387762	0.0129254	0.00258508	0.0116329	0.00258508	0	0.00258508	0.0245583	0.00258508	0	0.00258508	0.0155105	0.0064627	0	0.0387762	0.0206807	0.0491165	0.436879	0.0271434	0.0904779	0.0452389	0.537697	0.0426538	0.0633345	0.0297284	0.116329
baASV9671	Bacteria	Proteobacteria	Gammaproteobacteria	Burkholderiales	Burkholderiaceae	Ralstonia		0.0064627	0.0103403	0.0116329	0.0155105	0.00517016	0.0142179	0.00517016	0.0348986	0.0103403	0.0400688	0.0142179	0.0064627	0.0219732	0.016803	0.0258508	0.0064627	0.00775524	0.0891853	0.00258508	0.285652	0.00775524	0.520894	0.0064627	0.047824	0.0142179	0.460145	0.00517016	0.0659196	0.0064627	0.295992	0.00258508	0.719945	0.00904779	0.116329	0.00258508	0.0348986	0.00904779	0.0206807	0.0064627	0.0180956	0.0064627	0.0258508
baASV1480	Bacteria	Bacteroidota	Bacteroidia	Flavobacteriales	Flavobacteriaceae	NS4_marine_group		0.0129254	0.0142179	0.0297284	0.0155105	0.0116329	0.00775524	0	0	0	0	0.00517016	0.0103403	0.0180956	0.0129254	0.0155105	0.0206807	0	0	0	0	0	0	0	0	0	0	0	0	0	0	0.0374837	0.0245583	0.047824	0.0866002	0.0504091	0.0930629	0.0529942	0.100818	0.0465315	0.064627	0.121499	0.170615
baASV1481	Bacteria	Bacteroidota	Bacteroidia	Flavobacteriales	Flavobacteriaceae	NS4_marine_group		0	0	0	0	0	0	0.00517016	0.016803	0.00904779	0.00775524	0	0	0	0	0	0	0.0142179	0.0206807	0.0258508	0	0.0155105	0	0.0129254	0.0284359	0.0180956	0.0116329	0.0155105	0	0.016803	0.0219732	0.0271434	0.100818	0.095648	0.350279	0.0336061	0.0904779	0.078845	0.526064	0.0387762	0.0517016	0.0685047	0.178371
baASV246	Bacteria	Actinobacteriota	Acidimicrobiia	Microtrichales	Microtrichaceae	Sva0996_marine_group		0.0297284	0.0155105	0.0064627	0.00775524	0.00387762	0.0064627	0.0180956	0.00775524	0.0180956	0.0103403	0.0180956	0.0116329	0.0064627	0.00775524	0.00904779	0.00904779	0.00387762	0.00129254	0.00387762	0.00517016	0	0	0.00387762	0.00258508	0.00258508	0.00258508	0.00517016	0.00129254	0.00387762	0.00387762	0.0206807	0.0245583	0.0116329	0.0219732	0.139594	0.0891853	0.00775524	0.016803	0.589399	0.458852	0.0103403	0.0206807
baASV1818	Bacteria	Bacteroidota	Bacteroidia	Flavobacteriales	NS9_marine_group	NS9_marine_group		0.00775524	0.00517016	0	0.00775524	0.0064627	0.0064627	0.00387762	0.0129254	0.0103403	0.00517016	0.00775524	0.00129254	0.00387762	0.0116329	0.00258508	0.00258508	0.0129254	0.0245583	0.0155105	0.0284359	0.00775524	0	0.00517016	0.00775524	0.0206807	0.0155105	0.0103403	0.016803	0.0297284	0.0336061	0.0297284	0.00775524	0.0348986	0.687632	0.0258508	0.188711	0.0232657	0.253338	0.0232657	0.116329	0.0336061	0.120206
baASV11155	Bacteria	Proteobacteria	Gammaproteobacteria	Pseudomonadales	Alcanivoracaceae1	Alcanivorax		0.0180956	0.00775524	0.0413613	0.0142179	0.0155105	0.0142179	0.0206807	0	0	0.0129254	0.0180956	0.0206807	0.0297284	0.0155105	0.327013	0.0129254	0.0142179	0.00904779	0.0116329	0.0581643	0	0	0.00517016	0.0801375	0.016803	0.0982331	0.0297284	0.0672121	0.00775524	0.0542867	0.0206807	1.32615	0.0103403	0.0271434	0.0258508	0.0607494	0.00775524	0.016803	0.0206807	0.0193881	0	0.016803
baASV13008	Bacteria							0.0129254	0.0142179	0.0103403	0.0142179	0.0142179	0.0155105	0.0116329	0.0762599	0.0232657	0.0439464	0.016803	0.0206807	0.00387762	0.0064627	0.0064627	0.0103403	0.00904779	0.0840151	0.016803	0.0555793	0.0180956	0.524772	0.0193881	0.0891853	0.0232657	0.337353	0.0348986	0.301162	0.0180956	0.206807	0.0142179	0.126669	0.00775524	0.0594569	0.00775524	0.0245583	0.0142179	0.0439464	0.00775524	0.0180956	0.0064627	0.126669
baASV1820	Bacteria	Bacteroidota	Bacteroidia	Flavobacteriales	NS9_marine_group	NS9_marine_group		0	0	0	0	0	0.00129254	0.00258508	0.00517016	0.0064627	0.00775524	0	0	0	0	0	0	0.0103403	0.0180956	0.00775524	0.0258508	0	0	0	0	0.0103403	0.0116329	0.00258508	0.00387762	0	0	0.016803	0.0129254	0.0103403	0.0568718	0.0749674	0.862125	0.00904779	0.0232657	0.047824	0.470485	0.0129254	0.0219732
baASV1384	Bacteria	Bacteroidota	Bacteroidia	Flavobacteriales	Flavobacteriaceae	Formosa		0	0.00258508	0	0.00517016	0.0064627	0	0.00387762	0	0	0.00517016	0.00258508	0	0	0	0	0.00129254	0.00904779	0.0465315	0.00775524	0	0.0129254	0.139594	0.00517016	0.0529942	0.00904779	0	0.00258508	0.0193881	0.0193881	0.0284359	0.0374837	0.0271434	0.0568718	0.590691	0.0219732	0.0710897	0.0387762	0.272726	0.0439464	0.0607494	0.047824	0.064627
baASV12704	Bacteria	Verrucomicrobiota	Verrucomicrobiae	Arctic97B-4_marine_group	Arctic97B-4_marine_group	Arctic97B-4_marine_group		0.0232657	0.0193881	0.0142179	0.016803	0.0206807	0.0180956	0.00904779	0.0142179	0.0206807	0.0180956	0.0193881	0.0206807	0.0232657	0.0193881	0.0219732	0.0155105	0.00775524	0.0142179	0.0232657	0.0103403	0	0	0	0	0.0142179	0.0206807	0.0155105	0.0142179	0.00517016	0.0116329	0.0271434	0.00775524	0.0064627	0.0206807	0.0504091	0.348986	0.00775524	0.0219732	0.0465315	0.22361	0.0129254	0.0245583
baASV5937	Bacteria	Planctomycetota	OM190	OM190	OM190	OM190		0	0	0	0	0	0	0	0.031021	0	0	0	0	0	0	0	0	0	0.108573	0	0.170615	0	0.458852	0	0.536404	0	0.0749674	0	0.0633345	0.0064627	0.258508	0.00387762	0.0659196	0.0103403	0.105988	0	0.0206807	0	0.112451	0	0.0155105	0	0.0219732
baASV2286	Bacteria	Bdellovibrionota	Bdellovibrionia	Bacteriovoracales	Bacteriovoracaceae	uncultured		0.00387762	0.0064627	0.00517016	0.00517016	0.00517016	0.0103403	0.0142179	0.0374837	0.0245583	0.0245583	0.00517016	0.00517016	0.0116329	0.00904779	0.0116329	0.0116329	0.00258508	0.0413613	0.00904779	0.0180956	0.00775524	0	0.0103403	0.0129254	0.0129254	0.116329	0.0142179	0.0387762	0.0116329	0.0659196	0.0245583	0.0568718	0.0297284	0.259801	0.0413613	0.602324	0.0193881	0.191296	0.0193881	0.0361911	0.0155105	0.0723823
baASV11707	Bacteria	Proteobacteria	Gammaproteobacteria	Pseudomonadales	Pseudomonadaceae	Pseudomonas		0.0064627	0.124084	0.00387762	0.0064627	0.00387762	0.00129254	0.00387762	0.00517016	0.0064627	0.00387762	0.016803	0.0193881	0.0504091	0.0142179	0.00775524	0.0064627	0.00129254	0.0064627	0.00387762	0	0.00258508	0	0.00258508	0	0.00129254	0	0.0064627	0.0180956	0.0064627	0.0064627	0.0206807	0.0400688	0.0193881	0.0232657	0.047824	0.0361911	0.0155105	0.0271434	0.016803	0.0155105	0.0193881	0.0258508
baASV12818	Bacteria	Verrucomicrobiota	Verrucomicrobiae	Opitutales	Puniceicoccaceae	Lentimonas		0	0	0	0	0	0	0	0.00517016	0	0	0	0	0	0	0.00517016	0	0	0.0103403	0.00129254	0	0.00258508	0	0	0.00904779	0	0.00387762	0	0	0.00387762	0.00904779	0.0142179	0.0155105	0.0155105	0.264971	0.0116329	0.0297284	0.0180956	0.264971	0.0219732	0.0374837	0.0180956	0.140887
baASV1822	Bacteria	Bacteroidota	Bacteroidia	Flavobacteriales	NS9_marine_group	NS9_marine_group		0	0	0	0	0	0	0	0	0	0	0	0	0	0	0	0	0	0	0	0	0	0	0	0	0.00129254	0	0	0	0	0	0.0245583	0.0142179	0.00775524	0.0413613	0.0517016	0.663073	0.0193881	0.0245583	0.0413613	0.774232	0.0142179	0.0323135
baASV7475	Bacteria	Proteobacteria	Alphaproteobacteria	Rhodobacterales	Rhodobacteraceae	Paracoccus		0.0155105	0.0103403	0.0258508	0.0193881	0.0232657	0.00517016	0.0180956	0.0245583	0.0129254	0.0271434	0.0142179	0.0142179	0.0129254	0.00904779	0.0116329	0.00775524	0.0103403	0.0853077	0.0155105	1.32227	0.0064627	0.0258508	0.0193881	0.0465315	0.0129254	0.0297284	0.0103403	0.0284359	0.0103403	0.0568718	0.0064627	0.0917704	0.0103403	0.016803	0.0064627	0.0866002	0.00517016	0.0116329	0.00775524	0.0193881	0.00387762	0.00904779
baASV10410	Bacteria	Proteobacteria	Gammaproteobacteria	Enterobacterales	Idiomarinaceae	Idiomarina		0.0206807	0.00904779	0.182248	0.0103403	0.0439464	0.0155105	0.00775524	0.0129254	0.0116329	0.0180956	0.0180956	0.00904779	0.0129254	0.00517016	0.0568718	0.00517016	0.00387762	0.031021	0.0064627	0.0219732	0.00775524	0	0.0297284	0.0878928	0.00775524	0.0323135	0.00904779	0.0452389	0.00387762	0.0284359	0.0284359	1.16458	0.0142179	0.0219732	0.0180956	0.0348986	0.0103403	0.0284359	0.016803	0.0232657	0.0155105	0.016803
baASV3213	Bacteria	Cyanobacteria	Cyanobacteriia	Cyanobacteriales	Microcystaceae	SU2_symbiont_group		0.00387762	0.0129254	0.0064627	0.0116329	0.00517016	0.0129254	0.0103403	0.0426538	0.0142179	0.0219732	0.0064627	0.0116329	0.00387762	0.0142179	0.00387762	0.0116329	0.00387762	0.118914	0.00129254	0.376129	0.00387762	0.533819	0.00517016	0.634638	0.00775524	0.127962	0.00775524	0.174493	0.00775524	0.146057	0	0.0323135	0	0.00517016	0	0.00775524	0	0.0142179	0.00129254	0	0	0.00387762
baASV11060	Bacteria	Proteobacteria	Gammaproteobacteria	Nitrosococcales	Methylophagaceae	Methylophaga		0.0633345	0.0129254	0.0633345	0.0271434	0.0504091	0.0232657	0.0206807	0.0232657	0.0297284	0.0400688	0.0426538	0.016803	0.0361911	0.0297284	0.694094	0.0219732	0.00904779	0.0271434	0.0155105	0.104696	0.0180956	0	0.0297284	0.15769	0.102111	0.202929	0.0581643	0.078845	0.0387762	0.031021	0.0193881	0.0258508	0.00129254	0.00517016	0.0284359	0.00775524	0.00129254	0.00387762	0.00775524	0.00258508	0	0.00517016
baASV11440	Bacteria	Proteobacteria	Gammaproteobacteria	Pseudomonadales	Marinobacteraceae	Marinobacter		0.00258508	0.00775524	0.0103403	0.0103403	0.00387762	0.0103403	0.00775524	0.0193881	0.00775524	0.00387762	0.00387762	0.00387762	0.0348986	0.00904779	0.0374837	0.00517016	0.00129254	0.160275	0.00775524	0.0568718	0.00517016	0.16803	0.0155105	0.0348986	0.0685047	0.0891853	0.00387762	0.0193881	0.0116329	0.00904779	0.00775524	0.987501	0.0116329	0.0142179	0.00775524	0.0206807	0.0103403	0.00775524	0.0103403	0.0103403	0.0064627	0.00904779
baASV1825	Bacteria	Bacteroidota	Bacteroidia	Flavobacteriales	NS9_marine_group	NS9_marine_group		0	0	0	0	0.0064627	0	0	0.0129254	0.00904779	0.0103403	0.00517016	0	0	0	0	0	0.0064627	0.0129254	0.0064627	0	0.00904779	0	0.00517016	0.00129254	0.00904779	0.0155105	0.00904779	0.0142179	0.00387762	0.0103403	0.00904779	0.0103403	0.0116329	0.062042	0.0271434	0.227487	0.0180956	0.0361911	0.0116329	0.281774	0.016803	0.0155105
baASV4036	Bacteria	Desulfobacterota	Desulfuromonadia	PB19	PB19	PB19		0	0	0	0	0	0	0.00258508	0	0	0	0	0	0	0	0	0	0.00387762	0.00517016	0.00258508	0	0.00258508	0	0.00387762	0	0.00258508	0	0.00775524	0.00775524	0.0064627	0.00517016	0.0180956	0.016803	0.0116329	0.0361911	0.0116329	0.144765	0.00517016	0.064627	0.0219732	0.833689	0.0116329	0.0361911
baASV10460	Bacteria	Proteobacteria	Gammaproteobacteria	Enterobacterales	Pseudoalteromonadaceae	Pseudoalteromonas		0.00387762	0	0.00775524	0	0.00775524	0	0.00129254	0	0.00258508	0.0103403	0	0	0.00258508	0	0.0116329	0	0	0.00387762	0	0	0	0	0.0064627	0.0103403	0.00387762	0.0103403	0.00258508	0.00258508	0	0.0064627	0.0245583	1.13097	0.0116329	0.0581643	0.062042	0.0891853	0.0193881	0.0297284	0.0374837	0.0633345	0.0129254	0.0193881
baASV9462	Bacteria	Proteobacteria	Alphaproteobacteria					0.00517016	0.00517016	0.00517016	0.00258508	0.0064627	0.00387762	0.0103403	0.00904779	0.00517016	0.00775524	0.0129254	0.0064627	0.0129254	0.0064627	0.0064627	0.00775524	0.00258508	0.0594569	0.00258508	0.127962	0.00387762	0.63593	0.00258508	0.290822	0.00387762	0.095648	0.00258508	0.0659196	0.00258508	0.186126	0.00387762	0.0749674	0.00258508	0.0323135	0.00775524	0.0129254	0	0.0284359	0.00258508	0.0064627	0.00129254	0.016803
baASV13010	Bacteria							0.0129254	0	0	0	0	0	0	0	0	0.0116329	0	0	0	0.00517016	0.00387762	0	0	0.127962	0	0.0736748	0	0.88539	0	0.125376	0	0.126669	0.00258508	0.0749674	0.00129254	0.202929	0.00129254	0.0749674	0.00129254	0.0116329	0	0.0155105	0	0.0297284	0	0	0	0
baASV3242	Bacteria	Cyanobacteria	Cyanobacteriia	Cyanobacteriales	Phormidiaceae	Trichodesmium_IMS101		0	0	0	0	0	0	0	0.183541	0	0.0336061	0	0	0	0.00517016	0	0	0	0	0	0.166738	0	0	0	0	0	0	0	0	0	0	0.00904779	0.0258508	0.00517016	0.0361911	0.0206807	0.047824	0.0116329	0.0232657	0.0116329	0.0517016	0.0129254	0.0284359
baASV1827	Bacteria	Bacteroidota	Bacteroidia	Flavobacteriales	NS9_marine_group	NS9_marine_group		0	0	0	0	0	0	0	0	0	0	0	0	0	0	0	0	0.00258508	0.00517016	0.00775524	0	0	0	0	0.00387762	0	0.00904779	0.0103403	0	0.00129254	0	0.0116329	0.00904779	0.0103403	0.0568718	0.0103403	0.186126	0.00387762	0.0271434	0.0064627	0.135717	0.0129254	0.0361911
baASV6115	Bacteria	Planctomycetota	Phycisphaerae	Phycisphaerales	Phycisphaeraceae	CL500-3		0	0	0	0	0	0	0	0	0	0.00517016	0	0	0	0	0	0	0	0	0	0	0	0	0	0.00387762	0	0.0142179	0	0.0103403	0	0.00904779	0.00517016	0.0116329	0.00258508	0.0155105	0.00258508	0.623005	0.00258508	0.0064627	0.0064627	0.0995256	0.00904779	0.00904779
baASV1050	Bacteria	Bacteroidota	Bacteroidia	Cytophagales	Cyclobacteriaceae			0.0103403	0.00517016	0	0.00517016	0.00775524	0.00517016	0.00387762	0	0.0064627	0.00904779	0.0129254	0	0	0.00258508	0.0426538	0.00258508	0.00517016	0.00904779	0	0	0	0	0.00775524	0.258508	0.0116329	0.0180956	0.0064627	0.0142179	0.00387762	0.0103403	0.0116329	0.6411	0.0116329	0.0374837	0.00904779	0.0452389	0.00517016	0.0155105	0.0193881	0.031021	0.0064627	0.0129254
baASV3814	Bacteria	Cyanobacteria	Sericytochromatia	Sericytochromatia	Sericytochromatia	Sericytochromatia		0.741918	0.0103403	0.00904779	0.0155105	0.0219732	0.0129254	0.0180956	0.016803	0.0258508	0.016803	0.0155105	0.00904779	0.0323135	0.0129254	0.0064627	0.00775524	0.0232657	0.016803	0.0232657	0.0374837	0.0180956	0	0.00258508	0.0336061	0.0155105	0.0697972	0.0103403	0.0180956	0.0129254	0.0180956	0.00775524	0.00775524	0	0.016803	0.00775524	0.0129254	0.00258508	0.00904779	0.00517016	0.00775524	0.0064627	0.0129254
baASV10277	Bacteria	Proteobacteria	Gammaproteobacteria	Enterobacterales	Alteromonadaceae	Alteromonas		0	0	0	0	0	0	0	0	0	0	0	0	0	0	0	0	0	0	0	0	0	0	0.0116329	0.047824	0.0155105	0	0	0	0	0	0	1.26023	0	0	0	0.0142179	0.0180956	0	0	0	0	0
baASV1830	Bacteria	Bacteroidota	Bacteroidia	Flavobacteriales	NS9_marine_group	NS9_marine_group		0	0	0	0	0	0	0	0	0	0	0	0	0	0	0	0	0	0	0	0	0	0	0	0	0	0.00129254	0	0	0	0	0.00387762	0.00517016	0.00387762	0.0271434	0.0297284	0.531234	0.0064627	0.0142179	0.016803	0.120206	0.00517016	0.0116329
baASV6168	Bacteria	Planctomycetota	Phycisphaerae	Phycisphaerales	Phycisphaeraceae	FS140-16B-02_marine_group		0.0064627	0.00387762	0.0064627	0.00129254	0.0426538	0.0568718	0.0064627	0.0336061	0.00775524	0.0129254	0.00904779	0.00129254	0.00517016	0.00387762	0.00517016	0	0.00517016	0.0219732	0.00517016	0.0193881	0.00129254	0	0.00129254	0.0284359	0.0103403	0.0271434	0.00517016	0.0400688	0.00387762	0.0439464	0.0116329	0.0439464	0	0	0.0064627	0.0529942	0	0.00258508	0.0129254	0.0374837	0.00387762	0
baASV4041	Bacteria	Desulfobacterota	Desulfuromonadia	PB19	PB19	PB19		0	0	0	0	0	0	0	0	0	0	0	0	0	0	0	0	0	0.00258508	0	0	0	0	0	0	0	0	0	0	0	0	0.0064627	0.0103403	0.0064627	0.0155105	0.00517016	0.0995256	0.00387762	0.031021	0.00387762	0.505383	0.00775524	0.0180956
baASV12939	Bacteria	Verrucomicrobiota	Verrucomicrobiae	Verrucomicrobiales	DEV007	DEV007		0	0	0	0	0	0	0	0	0	0	0	0	0	0	0	0	0	0.0116329	0.00387762	0.00775524	0	0	0	0.00258508	0	0	0	0.00775524	0	0	0.00775524	0.0103403	0.00517016	0.0103403	0.00517016	0.15252	0.00775524	0.00904779	0.00387762	0.047824	0.0064627	0.00258508
baASV6117	Bacteria	Planctomycetota	Phycisphaerae	Phycisphaerales	Phycisphaeraceae	CL500-3		0.0155105	0.0142179	0	0	0.0155105	0.0348986	0	0.553207	0	0.191296	0	0	0	0	0	0	0	0.0697972	0	0	0	0	0	0	0	0	0	0	0	0	0	0	0	0	0	0	0	0	0	0	0	0
baASV1837	Bacteria	Bacteroidota	Bacteroidia	Flavobacteriales	NS9_marine_group	NS9_marine_group		0	0	0	0	0	0	0	0	0	0	0	0	0	0	0	0	0	0	0	0	0	0	0	0	0	0	0	0	0	0	0.0064627	0.00387762	0.0116329	0.0193881	0.00775524	0.138302	0.00517016	0.0064627	0.0142179	0.522186	0.00129254	0.00775524
baASV1841	Bacteria	Bacteroidota	Bacteroidia	Flavobacteriales	NS9_marine_group	NS9_marine_group		0	0	0	0	0	0	0	0.00904779	0.0064627	0.00517016	0	0	0	0	0	0	0	0	0	0.00517016	0	0	0	0	0.00129254	0.00517016	0.00258508	0.00517016	0	0	0.0064627	0.00129254	0.00517016	0.031021	0.0491165	0.510554	0.00387762	0.0103403	0.0129254	0.0568718	0.0064627	0.00129254
baASV9652	Bacteria	Proteobacteria	Gammaproteobacteria	Burkholderiales	Burkholderiaceae	Burkholderia-Caballeronia-Paraburkholderia		0	0	0	0	0.00517016	0	0.00129254	0	0	0.00387762	0.00258508	0.00129254	0.0064627	0	0.00517016	0	0	0.0103403	0	0.0232657	0.00129254	0.0723823	0	0	0.00129254	0.0426538	0	0.0361911	0	0.121499	0.00129254	0.514431	0.0064627	0.0426538	0.00387762	0.0129254	0.00387762	0.0103403	0.00904779	0	0.00387762	0.0180956
baASV11514	Bacteria	Proteobacteria	Gammaproteobacteria	Pseudomonadales	Moraxellaceae	Alkanindiges		0	0	0	0.00129254	0.00129254	0	0	0	0	0	0	0.00258508	0	0	0.00129254	0	0	0.00387762	0	0.0193881	0	0	0	0.00904779	0	0.00904779	0.00258508	0.0064627	0	0.016803	0.00258508	0.0271434	0.0555793	0.5545	0.00904779	0.0219732	0.0116329	0.00775524	0.00517016	0.00904779	0.00517016	0.0142179
baASV3582	Bacteria	Cyanobacteria	Cyanobacteriia	Synechococcales	Cyanobiaceae	Synechococcus_CC9902		0	0	0	0	0	0	0	0	0	0	0	0	0	0	0	0	0.00517016	0	0.0142179	0	0.0258508	0	0.0193881	0	0.0142179	0	0.0258508	0.0155105	0.0129254	0.847907	0	0	0	0	0	0	0	0	0	0	0	0
baASV3701	Bacteria	Cyanobacteria	Cyanobacteriia					0	0	0	0	0	0	0	0.00517016	0.00129254	0	0	0	0	0	0	0	0	0.0426538	0	0	0	0.589399	0	0.0413613	0	0	0	0.00517016	0	0.0361911	0	0	0	0	0	0.00517016	0	0	0	0	0	0
baASV10283	Bacteria	Proteobacteria	Gammaproteobacteria	Enterobacterales	Alteromonadaceae	Alteromonas		0	0	0	0	0	0	0	0	0	0	0	0	0	0	0	0	0	0	0	0	0	0	0	0	0	0	0	0	0	0	0	0	0	0	0	0	0	0	0	0	0	0
euASV177	Eukaryota	Archaeplastida	Chlorophyta	Mamiellophyceae	Mamiellales	Mamiellaceae		65.9738	41.5704	39.1455	9.08391	53.0793	23.1332	56.7744	3.31024	50.154	16.5897	67.244	49.7691	35.0654	16.3202	31.8707	19.0146	19.4765	0.885296	18.0908	0.692841	4.88838	0.692841	4.46497	0.461894	8.23711	0.846805	9.5458	1.11624	4.69592	0.577367	1.88607	0.230947	0.962279	0.115473	3.50269	0.269438	0.577367	0.192456	2.65589	1.07775	1.15473	0.269438
euASV1967	Eukaryota	Stramenopiles	Ochrophyta	Bacillariophyta	Bacillariophyta_X			0.692841	2.54042	1.07775	5.69669	1.00077	4.15704	1.11624	6.92841	1.34719	5.1963	0.538876	2.54042	2.1555	4.15704	1.61663	3.23326	3.65666	14.3572	3.38722	15.5119	4.19554	14.9346	4.00308	20.5543	3.15627	23.3641	3.19477	22.0169	4.3495	15.2425	2.04003	7.89069	1.19323	3.31024	0.538876	2.07852	1.11624	4.00308	0.230947	3.54119	1.07775	6.81293
euASV116	Eukaryota	Archaeplastida	Chlorophyta	Mamiellophyceae	Mamiellales	Bathycoccaceae	Ostreococcus	0.230947	0.0769823	0.269438	0.115473	0.692841	0.115473	1.53965	0.153965	1.77059	0.34642	0.461894	0.34642	0.577367	0.34642	1.15473	0.461894	3.0408	0.0769823	5.2348	0.230947	0.615858	0	0.692841	0.0384911	4.69592	0.538876	6.58199	0.500385	0.230947	0.0384911	2.04003	0.307929	1.42417	0.307929	28.1755	2.65589	1.96305	0.230947	47.7675	12.856	2.04003	0.384911
euASV117	Eukaryota	Archaeplastida	Chlorophyta	Mamiellophyceae	Mamiellales	Bathycoccaceae	Ostreococcus	0.615858	0.192456	1.15473	0.0769823	0.692841	0.115473	1.65512	0.192456	1.50115	0.384911	0.34642	0.230947	1.77059	0.577367	1.23172	0.654349	1.88607	0	0.846805	0	0	0	0.692841	0	2.80985	0.153965	3.0408	0.192456	0	0	1.65512	0.269438	1.3087	0.307929	13.9338	1.07775	1.38568	0.269438	24.6343	8.42956	2.34796	0.500385
euASV2392	Eukaryota	Stramenopiles	Ochrophyta	Pelagophyceae	Pelagomonadales	Pelagomonadaceae	Pelagomonas	0.769823	0.577367	0.923788	0.846805	1.69361	0.846805	3.50269	1.3087	6.12009	1.61663	0.615858	0.538876	2.1555	1.7321	2.1555	1.00077	8.54503	0.731332	7.04388	0.615858	3.07929	0.500385	3.88761	1.65512	8.31409	0.846805	7.00539	1.3087	2.88684	1.07775	4.58045	1.53965	3.19477	1.7321	12.2402	4.81139	2.46343	1.42417	1.15473	3.61817	3.23326	1.42417
euASV1736	Eukaryota	Stramenopiles	Ochrophyta	Bacillariophyta	Bacillariophyta_X	Polar-centric-Mediophyceae	Arcocellulus	2.65589	13.6644	2.54042	13.0485	1.7321	15.1655	0.615858	5.04234	0.34642	4.42648	1.69361	8.66051	4.73441	12.1247	4.42648	12.2402	1.61663	1.88607	1.19323	2.50192	2.04003	0	1.77059	1.38568	1.42417	1.7321	1.80908	3.42571	2.23249	1.38568	0.885296	0.654349	1.00077	0.923788	0.230947	0.500385	0.731332	0.34642	0.192456	0.615858	1.50115	0.423403
euASV1805	Eukaryota	Stramenopiles	Ochrophyta	Bacillariophyta	Bacillariophyta_X	Polar-centric-Mediophyceae		0.384911	2.96382	0.615858	18.4758	0.230947	1.96305	0.0769823	4.15704	0.577367	3.77213	0.230947	2.6174	0.885296	7.65974	0.654349	8.19861	1.15473	1.27021	0.500385	0.885296	1.38568	0	1.07775	0.885296	1.03926	2.96382	0.538876	3.15627	1.19323	1.03926	1.27021	0.962279	1.19323	0.923788	0.654349	1.15473	1.92456	1.00077	0.269438	1.23172	3.07929	1.61663
euASV1968	Eukaryota	Stramenopiles	Ochrophyta	Bacillariophyta	Bacillariophyta_X			0.577367	0.808314	0.500385	1.96305	0.34642	1.65512	0.34642	2.38645	0.500385	1.96305	0.230947	1.03926	0.962279	2.07852	0.577367	2.27098	1.19323	6.92841	0.846805	6.69746	1.69361	7.65974	1.80908	8.39107	1.15473	5.1963	1.23172	5.54273	1.65512	10.893	0.962279	8.50654	0.731332	1.46266	0.307929	0.846805	1.07775	0.923788	0.153965	0.808314	0.808314	1.07775
euASV695	Eukaryota	Hacrobia	Haptophyta	Prymnesiophyceae	Phaeocystales	Phaeocystaceae	Phaeocystis	0.34642	0.0384911	0.461894	0.307929	0.461894	0.269438	0.808314	0.34642	1.34719	1.11624	0.384911	0.0769823	0.962279	0.384911	0.384911	0.307929	4.69592	0.423403	4.7729	0.423403	3.31024	0	2.69438	0.307929	3.61817	0.885296	3.73364	0.461894	3.0408	0.115473	4.38799	0.692841	2.69438	2.6174	2.30947	6.42802	2.69438	1.80908	0.423403	2.6174	2.1555	1.88607
euASV670	Eukaryota	Hacrobia	Haptophyta	Prymnesiophyceae	Phaeocystales	Phaeocystaceae		0.34642	0.230947	1.03926	0.384911	0.731332	1.80908	0.500385	3.54119	0.654349	3.31024	0.384911	0.230947	1.65512	1.3087	1.61663	0.538876	2.80985	4.23403	2.00154	4.23403	3.23326	2.46343	4.04157	2.73287	3.07929	5.92764	2.73287	5.1963	3.27175	3.65666	1.34719	4.58045	0.846805	1.38568	0.307929	2.00154	0.885296	0.615858	0.192456	1.07775	1.19323	1.15473
euASV1247	Eukaryota	Hacrobia	Haptophyta	Prymnesiophyceae				0	0	0.0769823	0.0384911	0	0.0384911	0.0384911	0.115473	0	0.0769823	0.0769823	0	0.115473	0.0769823	0.0769823	0.0769823	1.50115	0.192456	1.88607	0.34642	4.11855	0.423403	4.31101	0.307929	2.88684	0.230947	2.27098	0.461894	2.34796	0.461894	2.194	0.500385	7.35181	5.1963	0.577367	1.15473	5.46574	3.77213	0.269438	0.384911	4.61894	2.84834
euASV1806	Eukaryota	Stramenopiles	Ochrophyta	Bacillariophyta	Bacillariophyta_X	Polar-centric-Mediophyceae		0.269438	4.42648	0.769823	3.42571	0.384911	4.3495	0.34642	16.5127	0.384911	10.5851	0.230947	3.84911	0.461894	2.38645	0.692841	2.73287	1.84758	4.15704	1.61663	0.885296	2.27098	0	2.50192	0.923788	1.19323	1.34719	1.46266	1.80908	1.7321	0.846805	0.500385	0.423403	0.307929	0.307929	0.192456	0.654349	0.692841	0.384911	0.153965	0.846805	0.731332	0.34642
euASV696	Eukaryota	Hacrobia	Haptophyta	Prymnesiophyceae	Phaeocystales	Phaeocystaceae	Phaeocystis	0.731332	0.423403	4.3495	1.7321	1.3087	0.423403	0.885296	0.34642	1.61663	1.7321	0.846805	0.461894	4.46497	1.92456	6.00462	1.92456	1.53965	0.307929	1.50115	0.384911	1.19323	0.0384911	1.07775	0.423403	1.42417	0.500385	1.38568	0.769823	1.15473	0.153965	2.1555	0.538876	1.84758	0.846805	1.19323	3.0408	1.84758	0.885296	0.34642	2.73287	2.30947	0.577367
euASV2351	Eukaryota	Stramenopiles	Ochrophyta	Eustigmatophyceae	Eustigmatophyceae_X	Eustigmatophyceae_XX	Nannochloropsis	0.0769823	0.461894	0.500385	0.269438	0.34642	0.34642	0.269438	0.269438	0.230947	0.538876	0.153965	0.0384911	0.577367	0.577367	0.808314	0.34642	1.65512	1.57814	0.731332	2.92533	1.7321	0.269438	2.50192	0.923788	1.88607	1.03926	1.42417	0.423403	3.11778	3.69515	2.54042	3.15627	1.69361	1.80908	0.34642	0.692841	2.1555	3.19477	0.192456	0.423403	2.30947	2.88684
euASV1790	Eukaryota	Stramenopiles	Ochrophyta	Bacillariophyta	Bacillariophyta_X	Polar-centric-Mediophyceae	Thalassiosira	0.0769823	1.80908	0.307929	8.89145	0.153965	1.96305	0	3.81062	0.192456	1.38568	0.115473	1.7321	0.538876	3.4642	0.769823	3.9261	0.692841	1.03926	0.538876	0.731332	0.962279	0.0769823	1.27021	0.423403	0.923788	1.07775	0.384911	0.923788	0.500385	0.34642	1.96305	1.3087	2.11701	1.00077	0.615858	1.15473	1.34719	0.808314	0.192456	1.88607	1.80908	0.885296
euASV2352	Eukaryota	Stramenopiles	Ochrophyta	Eustigmatophyceae	Eustigmatophyceae_X	Eustigmatophyceae_XX	Nannochloropsis	0.0769823	0.230947	0.269438	0.538876	0.423403	0.192456	0.230947	0.307929	0.192456	0.34642	0.0769823	0.153965	0.615858	0.615858	0.538876	0.461894	1.19323	2.88684	1.00077	1.92456	2.1555	0.34642	1.7321	0.769823	0.923788	0.885296	1.42417	0.384911	2.194	3.61817	2.00154	5.27329	1.69361	1.15473	0.230947	0.423403	2.30947	1.80908	0.0769823	0.384911	0.962279	0.923788
euASV697	Eukaryota	Hacrobia	Haptophyta	Prymnesiophyceae	Phaeocystales	Phaeocystaceae	Phaeocystis	0	0.0769823	0.115473	0.230947	0.230947	0.192456	0.153965	0.192456	0.269438	0.230947	0.153965	0.0769823	0.307929	0.34642	0.115473	0.192456	2.65589	0.384911	3.27175	0.192456	3.57968	0.384911	3.11778	0.153965	3.84911	0.34642	3.23326	0.846805	3.57968	0.307929	3.77213	0.615858	2.54042	0.885296	0.615858	1.15473	1.19323	0.500385	0.0384911	0.115473	1.61663	0.808314
euASV698	Eukaryota	Hacrobia	Haptophyta	Prymnesiophyceae	Phaeocystales	Phaeocystaceae	Phaeocystis	0.153965	0.269438	0.654349	0.153965	1.07775	0.423403	0.538876	0.538876	0.923788	0.885296	0.384911	0	1.80908	1.50115	2.30947	1.07775	1.03926	0.654349	0.692841	0.230947	1.11624	0	1.03926	0.384911	1.00077	0.384911	1.00077	0.423403	0.769823	0.269438	1.03926	0.577367	1.77059	1.50115	0.500385	2.38645	1.46266	1.27021	0.153965	0.923788	2.30947	2.42494
euASV605	Eukaryota	Hacrobia	Cryptophyta	Cryptophyceae	Cryptomonadales	Cryptomonadales_X		0.846805	0.269438	5.04234	1.46266	1.27021	0.307929	0.615858	0.423403	1.00077	0.654349	0.577367	0.423403	2.30947	1.50115	2.96382	1.53965	0.461894	0.115473	0.461894	0.0769823	0.615858	0	0.307929	0.0769823	0.423403	0	0.34642	0.192456	0.34642	0.192456	1.46266	0.577367	1.42417	0.769823	0.34642	1.15473	0.923788	0.34642	0.115473	1.03926	2.00154	1.00077
euASV699	Eukaryota	Hacrobia	Haptophyta	Prymnesiophyceae	Phaeocystales	Phaeocystaceae	Phaeocystis	0.153965	0.115473	0.307929	0.192456	0.307929	0.34642	0.461894	0.0769823	0.230947	0.192456	0.153965	0.115473	0.615858	0.423403	0.692841	0.34642	1.65512	2.1555	1.80908	2.65589	2.73287	2.65589	3.07929	0.808314	2.6174	1.03926	1.80908	0.923788	2.04003	1.65512	1.50115	1.07775	1.15473	1.61663	0.34642	0.34642	0.962279	0.962279	0	0.230947	1.3087	0.962279
euASV1969	Eukaryota	Stramenopiles	Ochrophyta	Bacillariophyta	Bacillariophyta_X			0.153965	0.923788	0.384911	1.50115	0.461894	0.692841	0.307929	7.8137	0.307929	5.08083	0	0.846805	0.615858	0.923788	0.577367	1.77059	0.808314	1.38568	0.962279	3.77213	1.38568	0	1.15473	1.3087	1.11624	1.34719	0.731332	1.7321	1.23172	1.27021	0.230947	0.269438	0.307929	0.307929	0.115473	0.192456	0.461894	0.230947	0	1.11624	0.384911	0.34642
euASV178	Eukaryota	Archaeplastida	Chlorophyta	Mamiellophyceae	Mamiellales	Mamiellaceae		3.9261	1.88607	1.80908	0.538876	7.42879	2.54042	3.73364	0.500385	4.11855	1.53965	4.00308	2.38645	2.6174	0.808314	1.84758	1.23172	1.69361	0.0384911	1.19323	0	0.153965	0	0.153965	0.0384911	0.461894	0	0.500385	0.115473	0.269438	0.0384911	0.0384911	0.0769823	0	0	0.34642	0.0384911	0	0	0.423403	0.0769823	0	0
euASV2330	Eukaryota	Stramenopiles	Ochrophyta	Dictyochophyceae	Dictyochophyceae_X	Pedinellales	Mesopedinella	0.0384911	0	0	0.0384911	0	0.115473	0	0.115473	0.0384911	0.0769823	0.0384911	0.0384911	0.0384911	0.153965	0.0384911	0.0769823	0.577367	0.307929	1.15473	0.115473	2.00154	0.0384911	2.194	0.230947	0.808314	0.153965	0.577367	0.115473	2.38645	0.192456	2.57891	0.692841	2.34796	0.615858	0.115473	0.307929	2.07852	1.34719	0.0769823	0.230947	3.54119	0.769823
euASV113	Eukaryota	Archaeplastida	Chlorophyta	Mamiellophyceae	Mamiellales	Bathycoccaceae	Bathycoccus	0.153965	0.230947	0.192456	0	0.115473	0.0769823	1.7321	0.0384911	1.23172	0.423403	0.192456	0.153965	0.423403	0.0384911	0.269438	0	2.77136	0.0384911	2.50192	0.0384911	0.692841	0	0.615858	0.0384911	1.19323	0.230947	1.84758	0.153965	0.538876	0	0.692841	0.0769823	0.230947	0.0384911	7.62125	0.384911	0.0769823	0.0384911	3.0408	1.23172	0.192456	0.0769823
euASV1737	Eukaryota	Stramenopiles	Ochrophyta	Bacillariophyta	Bacillariophyta_X	Polar-centric-Mediophyceae	Arcocellulus	0.769823	5.54273	0.731332	2.77136	0.538876	5.15781	0.153965	1.80908	0.153965	1.11624	0.538876	3.77213	1.61663	5.42725	1.77059	4.65743	0.423403	0.384911	0.307929	0.192456	0.962279	0	0.769823	0.461894	0.384911	0.461894	0.34642	1.00077	0.307929	0.384911	0.192456	0.230947	0	0.0769823	0.115473	0.115473	0.269438	0.0384911	0.153965	0.307929	0	0.115473
euASV700	Eukaryota	Hacrobia	Haptophyta	Prymnesiophyceae	Phaeocystales	Phaeocystaceae	Phaeocystis	0	0.0384911	0.192456	0.115473	0	0.115473	0.153965	0.0384911	0.153965	0.230947	0	0.0769823	0.538876	0.115473	0.461894	0.307929	0.731332	0.384911	0.731332	0.538876	0.885296	1.3087	1.42417	0.384911	1.42417	0.115473	1.23172	0.192456	1.15473	0.731332	0.962279	0.538876	1.3087	1.61663	0.115473	0.423403	0.962279	1.57814	0.0384911	0.34642	1.92456	2.34796
euASV606	Eukaryota	Hacrobia	Cryptophyta	Cryptophyceae	Cryptomonadales	Cryptomonadales_X		1.34719	0.307929	3.54119	0.962279	1.11624	0.307929	0.654349	0.423403	1.07775	0.500385	0.846805	0.461894	1.80908	1.03926	2.54042	1.38568	0.538876	0.115473	0.500385	0.307929	0.538876	0	0.538876	0.0769823	0.34642	0.269438	0.34642	0.153965	0.307929	0.0384911	0.769823	0.269438	0.34642	0.307929	0.34642	0.577367	0.500385	0.307929	0	0.307929	0.885296	0.577367
euASV1970	Eukaryota	Stramenopiles	Ochrophyta	Bacillariophyta	Bacillariophyta_X			0.153965	0.192456	0.153965	0.538876	0.115473	0.423403	0.0384911	1.11624	0.0384911	1.34719	0.153965	0.192456	0.269438	0.808314	0.192456	0.307929	0.153965	2.23249	0.269438	1.69361	0.34642	1.15473	0.192456	1.96305	0.461894	1.92456	0.269438	2.04003	0.384911	0.577367	0.153965	0.192456	0.384911	0.307929	0.115473	1.57814	0.461894	0.230947	0.0384911	0.538876	0.384911	0.269438
euASV179	Eukaryota	Archaeplastida	Chlorophyta	Mamiellophyceae	Mamiellales	Mamiellaceae		2.6174	1.42417	5.42725	0.577367	2.50192	0.731332	1.03926	0.115473	0.692841	0.34642	2.34796	1.11624	1.00077	0.461894	0.846805	0.307929	0.230947	0.0384911	0.885296	0.0769823	0.153965	0	0	0	0.269438	0.0384911	0.384911	0.115473	0.192456	0	0	0.0384911	0	0	0.384911	0	0	0.115473	0.153965	0.0384911	0	0
euASV596	Eukaryota	Hacrobia	Cryptophyta	Cryptophyceae	Cryptomonadales	Cryptomonadales_X	Teleaulax	0.384911	0.0769823	4.04157	1.15473	0.307929	0	0.153965	0.0384911	0.384911	0.115473	0.423403	0.230947	1.38568	0.692841	1.27021	0.692841	0.192456	0.0769823	0.0769823	0.0384911	0.307929	0	0.192456	0	0.34642	0.115473	0.153965	0.0769823	0.423403	0.153965	0.808314	0.423403	0.885296	0.384911	0.269438	0.615858	0.808314	0.0384911	0.115473	0.192456	1.50115	0.500385
euASV1936	Eukaryota	Stramenopiles	Ochrophyta	Bacillariophyta	Bacillariophyta_X	Raphid-pennate	Raphid-pennate_X	0.0384911	0.269438	0.153965	0.654349	0.153965	0.153965	0.153965	0.538876	0.192456	0.269438	0.0384911	0.269438	0.115473	0.461894	0.0769823	0.384911	0.307929	0.846805	0.577367	1.7321	0.461894	4.69592	0.538876	3.00231	0.307929	0.769823	0.384911	1.23172	0.461894	1.3087	0	0.769823	0	1.19323	0.115473	0.230947	0.192456	0.846805	0	0.230947	0	0.654349
euASV1209	Eukaryota	Hacrobia	Haptophyta	Prymnesiophyceae	Prymnesiophyceae_X	Braarudosphaeraceae	Braarudosphaeraceae_X	0.153965	0.0384911	0.384911	0.230947	0.230947	0.0384911	0.192456	0.192456	0.115473	0.153965	0.153965	0.115473	0.230947	0.34642	0.34642	0.153965	0.34642	0.307929	0.384911	0.923788	0.923788	1.77059	1.03926	1.27021	0.423403	0.615858	0.615858	0.615858	0.846805	1.19323	0.615858	1.57814	0.577367	0.538876	0.115473	0.885296	0.654349	1.07775	0.0769823	0.153965	0.461894	0.423403
euASV1971	Eukaryota	Stramenopiles	Ochrophyta	Bacillariophyta	Bacillariophyta_X			0	0.192456	0	0.307929	0.0769823	0.192456	0.115473	0.808314	0.0384911	0.615858	0.0384911	0.0769823	0.0769823	0.654349	0.153965	0.615858	0	0.423403	0	1.27021	0.230947	0.34642	0	0.846805	0	0.615858	0.230947	0.692841	0.307929	0.192456	0.692841	0.461894	0.500385	0.384911	0.307929	0.923788	0.461894	0.153965	0.115473	2.57891	0.962279	0.577367
euASV1752	Eukaryota	Stramenopiles	Ochrophyta	Bacillariophyta	Bacillariophyta_X	Polar-centric-Mediophyceae	Chaetoceros	0.0384911	0.307929	0.0384911	0.885296	0.0384911	0.34642	0	0.692841	0.269438	0.307929	0.0769823	0.192456	0.230947	0.538876	0.115473	0.538876	0.461894	0.423403	0.307929	2.77136	0.384911	1.38568	0.384911	0.615858	0.307929	3.11778	0.307929	3.73364	0.461894	1.03926	0.384911	0.769823	0	0.192456	0.0769823	0.423403	0	0.230947	0.0384911	0.461894	0.34642	0.192456
euASV1248	Eukaryota	Hacrobia	Haptophyta	Prymnesiophyceae				0.115473	0	0.34642	0.0384911	0.846805	0.34642	0.423403	0.269438	0.423403	0.423403	0.230947	0.0384911	1.65512	0.923788	1.65512	0.615858	0.461894	0.115473	0.230947	0.192456	0.731332	0	0.461894	0.0384911	0.577367	0.384911	0.461894	0.0769823	0.269438	0.0769823	0	0.269438	0.577367	0.769823	0.192456	0.731332	0.654349	0.423403	0.115473	0.500385	0.654349	0.461894
euASV2273	Eukaryota	Stramenopiles	Ochrophyta	Dictyochophyceae	Dictyochophyceae_X	Dictyochophyceae_XX	Dictyochophyceae_XXX	0.0384911	0.0769823	0.0384911	0.307929	0.0384911	0.0769823	0.153965	0.192456	0.0384911	0.0384911	0	0.0384911	0.115473	0.115473	0.0769823	0.115473	0.731332	0.461894	0.423403	0.885296	1.00077	0	1.69361	0.423403	0.808314	0.269438	0.654349	0.423403	0.962279	0.923788	0.885296	0.115473	1.27021	0.307929	0.230947	0.153965	1.07775	0.654349	0	0.0384911	1.19323	0.500385
euASV1249	Eukaryota	Hacrobia	Haptophyta	Prymnesiophyceae				0.0769823	0.0769823	0.192456	0.0769823	0.0769823	0.0384911	0.0769823	0.0769823	0.192456	0.192456	0.0769823	0.0769823	0.192456	0.153965	0.192456	0.230947	0.423403	0.461894	0.269438	0.423403	0.731332	0.538876	0.692841	0.423403	0.846805	0.500385	0.34642	0.423403	0.769823	0.808314	0.885296	0.192456	0.538876	1.69361	0.115473	0.654349	0.384911	1.11624	0.0384911	0.461894	0.769823	0.692841
euASV1972	Eukaryota	Stramenopiles	Ochrophyta	Bacillariophyta	Bacillariophyta_X			0.0384911	0.115473	0.115473	0.538876	0.0384911	0.538876	0.115473	0.885296	0.0769823	1.19323	0.0384911	0.423403	0.307929	0.846805	0.192456	0.769823	0.307929	2.27098	0.461894	1.38568	0.384911	0.615858	0	1.65512	0.230947	1.96305	0.269438	2.42494	0.423403	1.11624	0	1.07775	0	0.192456	0.0384911	0.500385	0	0.0769823	0	0.0384911	0	0.153965
euASV701	Eukaryota	Hacrobia	Haptophyta	Prymnesiophyceae	Phaeocystales	Phaeocystaceae	Phaeocystis	0.153965	0.0384911	0.34642	0.423403	0.307929	0.230947	0.269438	0.115473	0.269438	0.423403	0.0384911	0.0384911	1.38568	0.461894	1.34719	0.846805	0.384911	0.307929	0.153965	0.115473	0.538876	0	0.423403	0.115473	0.577367	0.230947	0.692841	0.192456	0.384911	0.0384911	0.34642	0	0.731332	0.769823	0.230947	0.384911	0.692841	0.307929	0.0384911	0.654349	0.962279	0.384911
euASV322	Eukaryota	Archaeplastida	Chlorophyta	Prasino-Clade-9	Prasino-Clade-9_X	Prasino-Clade-9_XX	Prasino-Clade-9_XXX	0	0	0	0.0384911	0	0.0769823	0	0.0769823	0.0769823	0.0769823	0	0.0384911	0	0.153965	0	0.0769823	0.423403	0.307929	0.230947	0.269438	1.07775	0.538876	1.19323	0.654349	0.461894	0.34642	0.500385	0.0769823	0.808314	0.34642	1.61663	1.23172	0.962279	0.538876	0.0384911	0.192456	0.962279	0.846805	0.0384911	0.230947	0.500385	0.461894
euASV2353	Eukaryota	Stramenopiles	Ochrophyta	Eustigmatophyceae	Eustigmatophyceae_X	Eustigmatophyceae_XX	Nannochloropsis	0.0769823	0.0769823	0	0.153965	0.0769823	0.115473	0.0769823	0.269438	0.115473	0.384911	0.0769823	0.115473	0.230947	0.153965	0.307929	0.153965	0.384911	0.577367	0.423403	0.846805	0.615858	0.192456	0.692841	0.34642	0.538876	0.384911	0.577367	0.230947	1.3087	1.84758	0.769823	1.27021	0.269438	0.500385	0.0384911	0.153965	0.384911	1.03926	0	0.0769823	0	0.500385
euASV1250	Eukaryota	Hacrobia	Haptophyta	Prymnesiophyceae				0	0	0.307929	0.0769823	0.0384911	0.0769823	0.192456	0.0769823	0.0384911	0.153965	0.0769823	0.0769823	0.269438	0.115473	0.192456	0.0769823	0.500385	0.923788	0.269438	0.962279	0.615858	1.03926	0.461894	0.538876	0.384911	0.538876	0.153965	0.34642	0.538876	1.11624	0.808314	0.846805	0.615858	0.885296	0.0384911	0.0384911	0.500385	1.27021	0.0384911	0.0384911	0.577367	0.962279
euASV2314	Eukaryota	Stramenopiles	Ochrophyta	Dictyochophyceae	Dictyochophyceae_X	Florenciellales	Florenciella	0	0.0384911	0.230947	0.115473	0.115473	0.307929	0.0384911	0.192456	0.153965	0.192456	0.0384911	0.115473	0	0.115473	0	0.153965	0.384911	1.42417	0.500385	0.654349	0.769823	0.461894	0.615858	0.808314	0.846805	0.423403	0.615858	0.34642	0.654349	1.19323	0.577367	0	1.07775	0.34642	0	0.0769823	1.11624	0.731332	0	0.0769823	0.885296	0.423403
euASV45	Eukaryota	Archaeplastida	Chlorophyta	Chloropicophyceae	Chloropicales	Chloropicaceae	Chloroparvula	0.0384911	0.0384911	0.153965	0.192456	0	0.0769823	0	0.192456	0.0769823	0.230947	0	0	0.153965	0.153965	0.192456	0.0384911	0.615858	0.423403	0.307929	0.0769823	0.692841	0	1.46266	0.615858	0.846805	1.00077	1.00077	0.808314	1.3087	0.962279	0.615858	0.731332	0.923788	0.269438	0.153965	0.0769823	0.461894	0.34642	0.0384911	0.115473	0.461894	1.00077
euASV2315	Eukaryota	Stramenopiles	Ochrophyta	Dictyochophyceae	Dictyochophyceae_X	Florenciellales	Florenciella	0.0384911	0.0769823	0.0769823	0.0384911	0.153965	0	0.0384911	0.0384911	0.269438	0.0769823	0.0769823	0.0384911	0.115473	0.0769823	0.115473	0.115473	0.654349	0.538876	0.500385	0.808314	0.846805	0.230947	0.500385	0.230947	0.654349	0.0384911	0.692841	0.230947	1.11624	0.384911	0.654349	0.538876	1.61663	0.34642	0.0384911	0.0769823	0.615858	0.461894	0	0	1.19323	0.307929
euASV702	Eukaryota	Hacrobia	Haptophyta	Prymnesiophyceae	Phaeocystales	Phaeocystaceae	Phaeocystis	0	0	0	0	0.0384911	0	0	0.0384911	0	0.0384911	0	0	0	0	0	0.0769823	0.0769823	0.115473	0.115473	0	0.615858	0	0.769823	0.0384911	0.461894	0	0.153965	0.0384911	0.500385	0.0384911	0.692841	0.0384911	1.27021	1.80908	0.192456	0.230947	1.84758	1.80908	0.0384911	0.115473	0.846805	0.885296
euASV703	Eukaryota	Hacrobia	Haptophyta	Prymnesiophyceae	Phaeocystales	Phaeocystaceae	Phaeocystis	0	0	0	0	0	0	0	0.0769823	0.0384911	0	0	0	0	0	0	0	0.384911	0	0	0	0.654349	0.423403	0	0.307929	0.654349	0.0384911	0.307929	0.34642	0	0.115473	0.769823	0.269438	0	1.61663	0.0384911	0.538876	1.42417	1.53965	0.0769823	0.230947	0	1.57814
euASV2233	Eukaryota	Stramenopiles	Ochrophyta	Chrysophyceae	Chrysophyceae_X	Chrysophyceae_XX	Chrysophyceae_XXX	0	0	0	0	0	0	0	0.0384911	0	0	0	0.0384911	0	0.0384911	0	0.0384911	0.192456	0	0.230947	0	0.500385	0.0769823	0.423403	0.0384911	0.115473	0.115473	0.153965	0.0384911	0.731332	0.0384911	1.11624	0.153965	1.23172	0.192456	0.115473	0	1.50115	0.654349	0.115473	0.115473	1.38568	0.654349
euASV1089	Eukaryota	Hacrobia	Haptophyta	Prymnesiophyceae	Prymnesiales	Chrysochromulinaceae		0	0	0	0	0.0769823	0.0769823	0.115473	0.0769823	0.192456	0	0	0	0	0.192456	0.500385	0	0.962279	0.192456	0	0.192456	0	0	1.57814	0.192456	0	0.230947	1.00077	0.307929	0	0.0384911	1.19323	0.115473	1.46266	0.692841	0.0769823	0.769823	0	0.461894	0	0.538876	0	0.461894
euASV2274	Eukaryota	Stramenopiles	Ochrophyta	Dictyochophyceae	Dictyochophyceae_X	Dictyochophyceae_XX	Dictyochophyceae_XXX	0.0769823	0	0	0.307929	0.153965	0.153965	0.0769823	0.269438	0.0384911	0.115473	0	0	0.115473	0.0384911	0.0384911	0.269438	0.153965	0.615858	0.34642	0.692841	0.538876	2.92533	0.692841	2.194	0.153965	0.538876	0.153965	0.577367	0.423403	0.731332	0.34642	0.654349	0.34642	0.461894	0.0769823	0.0769823	0.192456	0.577367	0	0.0384911	0.0769823	0.269438
euASV2442	Eukaryota	Stramenopiles	Ochrophyta	Phaeophyceae	Phaeophyceae_X	Phaeophyceae_XX	Phaeophyceae_XXX	0.0769823	0.269438	0.269438	0.500385	0.153965	0.307929	0.0384911	2.6174	0.230947	2.57891	0.0384911	0.115473	0.307929	0.269438	0.269438	0.307929	0.384911	0.577367	0.34642	0.115473	1.15473	0.192456	0.423403	0.153965	0.577367	0.307929	0.461894	0.34642	0.654349	0.307929	0.0769823	0.0384911	0.153965	0.0769823	0	0.538876	0.0769823	0.0769823	0.0384911	0.0384911	0.0769823	0.192456
euASV1973	Eukaryota	Stramenopiles	Ochrophyta	Bacillariophyta	Bacillariophyta_X			0.0384911	0.500385	0.115473	1.23172	0.0384911	0.538876	0	0.577367	0.0769823	0.230947	0	0.654349	0.192456	1.15473	0.153965	1.23172	0.230947	0.0769823	0.0769823	0.153965	0.115473	0	0.115473	0.230947	0.0769823	0.538876	0.230947	0.34642	0.0769823	0.115473	0.577367	0.153965	0.423403	0.34642	0.153965	0.153965	0.500385	0.230947	0	0.230947	0.692841	0.34642
euASV1251	Eukaryota	Hacrobia	Haptophyta	Prymnesiophyceae				0	0.0384911	0	0	0	0.0384911	0	0.0384911	0.0769823	0.153965	0	0	0.115473	0	0	0.192456	0.192456	0.307929	0.192456	0.269438	0.500385	0.500385	0	1.07775	0.269438	0.269438	0.269438	0.230947	0.384911	0.731332	0.538876	1.23172	0	1.03926	0.0769823	0.34642	0.500385	1.15473	0	0.0769823	0	1.11624
euASV597	Eukaryota	Hacrobia	Cryptophyta	Cryptophyceae	Cryptomonadales	Cryptomonadales_X	Teleaulax	0.269438	0.115473	1.00077	0.269438	1.34719	0.538876	0.230947	0.0769823	0.307929	0.0769823	0.230947	0.0769823	1.34719	0.538876	2.46343	0.962279	0.34642	0.0769823	0.230947	0.0384911	0	0	0.461894	0.0769823	0	0	0.153965	0.153965	0.577367	0.0769823	0.461894	0.115473	0	0.153965	0.230947	0.500385	0	0.153965	0	0.0769823	0	0.115473
euASV1937	Eukaryota	Stramenopiles	Ochrophyta	Bacillariophyta	Bacillariophyta_X	Raphid-pennate	Raphid-pennate_X	0	0.115473	0.0384911	0.153965	0.0384911	0.269438	0	0.885296	0.0384911	0.500385	0	0.115473	0.0769823	0.269438	0.0384911	0.192456	0.230947	1.11624	0.153965	0.808314	0	0.34642	0.0384911	0.615858	0.115473	0.577367	0.153965	0.577367	0.307929	0.0769823	0.615858	0.192456	0.461894	0.230947	0.0769823	0.500385	0.192456	0.230947	0	0.615858	0.769823	0.307929
euASV1974	Eukaryota	Stramenopiles	Ochrophyta	Bacillariophyta	Bacillariophyta_X			0	0	0	0	0	0	0	0	0	0	0	0	0	0	0	0.0384911	0	0	0.0384911	0.192456	0.0769823	0.192456	0.153965	0.0769823	0	0	0.0384911	0.0384911	0	0.0384911	0.153965	0.230947	0.461894	0.461894	0.0769823	0.34642	0.577367	1.77059	0	0.269438	1.19323	4.11855
euASV173	Eukaryota	Archaeplastida	Chlorophyta	Mamiellophyceae	Mamiellales	Mamiellaceae	Mantoniella	0.654349	0.577367	0.230947	0.153965	1.57814	0.615858	0.769823	0.0769823	0.923788	0.192456	0.808314	0.654349	0.461894	0.192456	0.230947	0.230947	0.230947	0	5.35027	0.153965	0.0769823	0	0	0	0.654349	0.0769823	0.615858	0.153965	0.115473	0	0	0	0	0	0.0384911	0	0	0	0.0384911	0	0	0
euASV2234	Eukaryota	Stramenopiles	Ochrophyta	Chrysophyceae	Chrysophyceae_X	Chrysophyceae_XX	Chrysophyceae_XXX	0	0	0	0	0	0	0.0769823	0	0	0	0	0	0	0	0	0	0.269438	0	0.230947	0	0.307929	0	0.230947	0	0.115473	0.0769823	0.153965	0.0384911	0.923788	0	0.769823	0.0769823	1.46266	0.423403	0.153965	0.153965	1.11624	1.07775	0	0.192456	1.11624	0.538876
euASV2354	Eukaryota	Stramenopiles	Ochrophyta	Eustigmatophyceae	Eustigmatophyceae_X	Eustigmatophyceae_XX	Nannochloropsis	0	0.0384911	0.115473	0.115473	0.0769823	0.0384911	0.0384911	0.115473	0.115473	0.153965	0.0384911	0.0384911	0.0769823	0.115473	0	0.115473	0.230947	0.153965	0.34642	0.384911	0.615858	0.538876	0.500385	0.230947	0.307929	0.153965	0.577367	0.115473	0.769823	0.846805	0.34642	0.538876	0.423403	0.384911	0.0384911	0.230947	0.500385	0.500385	0	0.153965	0.34642	0.538876
euASV704	Eukaryota	Hacrobia	Haptophyta	Prymnesiophyceae	Phaeocystales	Phaeocystaceae	Phaeocystis	0	0	0	0	0	0	0	0	0	0	0	0	0	0	0	0	0.307929	0	0.34642	0.0384911	0.423403	0	0.769823	0.0384911	0.34642	0	0.384911	0.115473	0.153965	0	0.577367	0.384911	0.962279	0.538876	0.153965	0.230947	0.654349	0.808314	0.0384911	0.115473	1.07775	1.23172
euASV1807	Eukaryota	Stramenopiles	Ochrophyta	Bacillariophyta	Bacillariophyta_X	Polar-centric-Mediophyceae		0	0.615858	0.115473	0.307929	0.0384911	3.57968	0.0769823	0.962279	0.0769823	0.577367	0	0.269438	0.0384911	0.923788	0.115473	0.885296	0.0769823	0.230947	0.0384911	0.269438	0.115473	0	0	0.153965	0.269438	0.269438	0.0769823	0.384911	0.269438	0.192456	0	0.192456	0	0.269438	0.0384911	0.192456	0.269438	0.192456	0	0.153965	0	0.230947
euASV1067	Eukaryota	Hacrobia	Haptophyta	Prymnesiophyceae	Prymnesiales	Chrysochromulinaceae	Chrysochromulinaceae_X	0.0769823	0.115473	0.269438	0.115473	0.0384911	0.0384911	0.115473	0.115473	0.384911	0.0769823	0.153965	0	0.808314	0.230947	0.885296	0.153965	0	0.0769823	0.0384911	0.0769823	0.153965	0	0.307929	0.0769823	0.307929	0.0769823	0.269438	0.153965	0.192456	0.153965	0.423403	0.115473	0.577367	0.153965	0.0769823	0.962279	0.731332	0.0384911	0.0384911	0.384911	0.923788	0.230947
euASV2372	Eukaryota	Stramenopiles	Ochrophyta	Ochrophyta_X	Ochrophyta_XX	Ochrophyta_XXX	Ochrophyta_XXXX	0	0	0	0	0.0384911	0	0	0	0	0	0	0	0	0	0	0	0.192456	0	0.0769823	0	0.769823	0	0.461894	0	0.230947	0	0.230947	0	0.846805	0	0.962279	0.0384911	0.769823	0.0384911	0	0.0384911	1.38568	0.34642	0	0.0769823	1.96305	0.384911
euASV598	Eukaryota	Hacrobia	Cryptophyta	Cryptophyceae	Cryptomonadales	Cryptomonadales_X	Teleaulax	0.461894	0.153965	1.15473	0.192456	0.34642	0.153965	0	0	0.0384911	0.0769823	0.0769823	0.192456	1.00077	0.34642	1.57814	0.423403	0.115473	0.115473	0.0769823	0.0384911	0.192456	0	0	0.153965	0.115473	0.115473	0.0769823	0.115473	0.192456	0	0.461894	0.230947	0.34642	0.115473	0.115473	0.153965	0.307929	0.269438	0	0.115473	0.423403	0.384911
euASV640	Eukaryota	Hacrobia	Haptophyta	Prymnesiophyceae	Coccolithales	Hymenomonadaceae	Hymenomonadaceae_X	0.0769823	0	0.0769823	0.0384911	0.0384911	0.115473	0	0.192456	0.153965	0.115473	0.0384911	0	0.115473	0.115473	0.230947	0.0769823	0.34642	0.423403	0.423403	0.423403	0.230947	0.34642	0.423403	0.384911	0.269438	0.384911	0.192456	0.384911	0.500385	0.423403	0.230947	0.808314	0.269438	0.34642	0.0384911	0.153965	0.230947	0.461894	0	0.153965	0.307929	0.34642
euASV705	Eukaryota	Hacrobia	Haptophyta	Prymnesiophyceae	Phaeocystales	Phaeocystaceae	Phaeocystis	0.0384911	0	1.53965	0.654349	0.384911	0.269438	0.192456	0.192456	0.269438	0.500385	0.153965	0.0384911	1.84758	0.923788	1.7321	0.577367	0	0.0769823	0.192456	0.153965	0.269438	0	0.615858	0.115473	0.269438	0.192456	0.192456	0.0769823	0.230947	0.0769823	0	0.115473	0	0.0769823	0	0.115473	0	0.153965	0	0.115473	0	0.153965
euASV706	Eukaryota	Hacrobia	Haptophyta	Prymnesiophyceae	Phaeocystales	Phaeocystaceae	Phaeocystis	0.153965	0.115473	1.65512	0.500385	0.577367	0.423403	0.0769823	0	0.269438	0.500385	0	0.153965	1.3087	0.885296	1.3087	0.461894	0.307929	0.0384911	0.115473	0.115473	0.34642	0	0	0.0769823	0.192456	0.0769823	0.384911	0.0384911	0.269438	0.115473	0	0	0	0.115473	0.0769823	0.0769823	0	0.0384911	0	0.0769823	0	0.0384911
euASV1975	Eukaryota	Stramenopiles	Ochrophyta	Bacillariophyta	Bacillariophyta_X			0	0.115473	0	0	0	0.115473	0	0.0769823	0	0.230947	0	0.230947	0	0.34642	0	0.115473	0	0.615858	0	0.500385	0	1.34719	0	0.423403	0	0.269438	0	0.423403	0	1.96305	0	1.88607	0	0.384911	0	0	0	0.500385	0	0.153965	0	0.577367
euASV59	Eukaryota	Archaeplastida	Chlorophyta	Chloropicophyceae	Chloropicales	Chloropicaceae	Chloropicon	0.307929	0.115473	0.230947	0.0769823	0.731332	0.500385	0.269438	0.384911	0.153965	0.731332	0.115473	0.153965	0.269438	0.153965	0.307929	0.0769823	0.538876	0.307929	0.153965	0.0769823	0.808314	0	0.269438	0.230947	0.34642	0.153965	0.269438	0.269438	0.384911	0.0384911	0.192456	0.307929	0.500385	0.0384911	0.115473	0.153965	0.153965	0.0384911	0.0384911	0.0769823	0.269438	0.0384911
euASV707	Eukaryota	Hacrobia	Haptophyta	Prymnesiophyceae	Phaeocystales	Phaeocystaceae	Phaeocystis	0	0	0	0	0	0	0	0	0	0	0	0	0	0	0	0	0	0.0769823	0	0.0384911	0.115473	0	0.230947	0	0	0.115473	0	0	0	0	0.34642	0.423403	0.769823	0.846805	0.115473	0.846805	0.538876	0.692841	0	0.153965	1.03926	0.500385
euASV1033	Eukaryota	Hacrobia	Haptophyta	Prymnesiophyceae	Prymnesiales	Chrysochromulinaceae	Chrysochromulina	0	0	0	0	0.0384911	0.0384911	0.0384911	0	0	0	0	0	0	0.0384911	0.153965	0	0.577367	0	0	0	0	0	0.846805	0.115473	0	0.0384911	0.615858	0.192456	0	0.153965	1.03926	0.0769823	0.731332	0.384911	0.115473	0.34642	0	0.615858	0	0.115473	0	0.461894
euASV708	Eukaryota	Hacrobia	Haptophyta	Prymnesiophyceae	Phaeocystales	Phaeocystaceae	Phaeocystis	0.0769823	0	0.0769823	0.0769823	0.230947	0	0	0.0384911	0.0769823	0.230947	0	0	0.269438	0.269438	0.384911	0.269438	0.230947	0.153965	0.0769823	0.0384911	0.230947	0	0.153965	0	0.153965	0.0384911	0.384911	0.192456	0.230947	0.0769823	0.461894	0.115473	0.423403	0.500385	0.153965	0.0384911	0.461894	0.423403	0.0384911	0	0.538876	0.461894
euASV60	Eukaryota	Archaeplastida	Chlorophyta	Chloropicophyceae	Chloropicales	Chloropicaceae	Chloropicon	0.0384911	0.0769823	0.0384911	0.0769823	0	0.0384911	0.153965	0.0769823	0.115473	0.115473	0.115473	0	0.192456	0.0769823	0.0769823	0.0769823	0.34642	0.500385	0.307929	0.153965	0.115473	0.808314	0.269438	0.808314	0.230947	0.962279	0.384911	0.423403	0.461894	0.538876	0.0769823	1.00077	0.192456	0	0.0769823	0.0769823	0.153965	0.230947	0	0	0.153965	0.153965
euASV2235	Eukaryota	Stramenopiles	Ochrophyta	Chrysophyceae	Chrysophyceae_X	Chrysophyceae_XX	Chrysophyceae_XXX	0	0	0	0	0	0	0	0	0	0	0	0	0	0	0	0	0.0384911	0	0	0.0384911	0.692841	0.0384911	0.307929	0.115473	0.192456	0	0.230947	0	0.423403	0	0.692841	0.115473	0.769823	0.115473	0.0769823	0.0769823	0.846805	0.153965	0	0.0384911	0.692841	0.153965
euASV2373	Eukaryota	Stramenopiles	Ochrophyta	Ochrophyta_X	Ochrophyta_XX	Ochrophyta_XXX	Ochrophyta_XXXX	0	0	0.0384911	0	0	0	0.0384911	0	0.0769823	0.0384911	0	0	0.0769823	0.0384911	0	0.0769823	0.34642	0.0384911	0.153965	0	1.00077	0	0.846805	0.0769823	0.269438	0	0.230947	0.0384911	1.19323	0.0384911	1.3087	0	0.307929	0.0769823	0	0	1.11624	0.153965	0	0	0.461894	0.0769823
euASV2236	Eukaryota	Stramenopiles	Ochrophyta	Chrysophyceae	Chrysophyceae_X	Chrysophyceae_XX	Chrysophyceae_XXX	0	0	0	0	0	0	0	0	0	0	0	0	0	0	0	0	0.115473	0	0.153965	0	0.654349	0	0.500385	0	0.192456	0	0.192456	0	0.461894	0.115473	1.03926	0	0.654349	0	0	0.0384911	1.07775	0.0384911	0.0384911	0.0769823	1.03926	0.192456
euASV709	Eukaryota	Hacrobia	Haptophyta	Prymnesiophyceae	Phaeocystales	Phaeocystaceae	Phaeocystis	0	0	0	0	0	0	0	0.0384911	0.0384911	0.0769823	0	0	0	0	0	0	0.192456	0.0384911	0.423403	0	0.34642	0	0.34642	0.0769823	0.384911	0.0769823	0.269438	0.0384911	0.34642	0	0.192456	0	0.692841	0.461894	0	0.115473	0.269438	0.34642	0	0.115473	0.885296	0.461894
euASV364	Eukaryota	Archaeplastida	Prasinodermophyta	Palmophyllophyceae	Prasinococcales	Prasinococcales_X	Prasinococcales_XX	0.115473	0	0.153965	0.0384911	0.0769823	0.0769823	0.0384911	0.0769823	0.153965	0.0384911	0.0384911	0	0.0384911	0.0769823	0.0769823	0.0769823	0.0384911	0.500385	0.192456	0.230947	0.192456	2.11701	0.269438	0.615858	0.307929	0.269438	0.192456	0.307929	0.115473	0.500385	0.0769823	0.769823	0.0769823	0.192456	0	0.115473	0.0769823	0.538876	0.0384911	0.0769823	0	0.115473
euASV1034	Eukaryota	Hacrobia	Haptophyta	Prymnesiophyceae	Prymnesiales	Chrysochromulinaceae	Chrysochromulina	0	0	0	0	0.0384911	0.192456	0	0	0	0	0	0	0	0.192456	0	0.0384911	0.34642	0.153965	0.230947	0.0384911	0.230947	0	0.538876	0	0.153965	0.115473	0.153965	0.0769823	0.192456	0.0384911	0.34642	0.577367	0.34642	0.423403	0	0.423403	0.500385	0.192456	0.0384911	0.0769823	0	0.115473
euASV326	Eukaryota	Archaeplastida	Chlorophyta	Pyramimonadophyceae	Pseudoscourfieldiales	Pycnococcaceae	Pycnococcus	0.115473	0.230947	0.269438	0.423403	0.654349	1.53965	0.0769823	0.500385	0.115473	0.307929	0	0.0384911	0.500385	0.307929	0.230947	0.192456	0.192456	0.307929	0.192456	0.0384911	0.307929	0	0.115473	0	0.307929	0.0384911	0.230947	0.0384911	0.230947	0.153965	0.0769823	0	0.115473	0.0384911	0.0384911	0.0384911	0	0.153965	0	0	0.192456	0.461894
euASV1976	Eukaryota	Stramenopiles	Ochrophyta	Bacillariophyta	Bacillariophyta_X			0.0384911	0.115473	0	0.192456	0	0.0769823	0	0.230947	0.0384911	0.0769823	0.192456	0	0.153965	0.269438	0.0769823	0.192456	0.115473	0.846805	0.115473	0.962279	0.34642	0.500385	0.192456	0.769823	0.0769823	0.577367	0.269438	0.692841	0.0769823	0.538876	0.34642	0.153965	0.115473	0	0	0.0769823	0.423403	0	0	0.0769823	0	0.230947
euASV710	Eukaryota	Hacrobia	Haptophyta	Prymnesiophyceae	Phaeocystales	Phaeocystaceae	Phaeocystis	0	0	0.192456	0.115473	0.0384911	0	0.0769823	0.0384911	0	0	0	0.0384911	0.0769823	0	0.0384911	0.115473	0.192456	0	0.192456	0.115473	0.384911	0	0.230947	0	0.153965	0	0.0769823	0	0.153965	0	0.577367	0.153965	0.731332	0.307929	0.0384911	0	0.654349	0.500385	0	0.0769823	0.654349	0.34642
euASV711	Eukaryota	Hacrobia	Haptophyta	Prymnesiophyceae	Phaeocystales	Phaeocystaceae	Phaeocystis	0	0	0	0	0	0	0	0	0	0.0769823	0	0	0	0	0	0	0	0.0384911	0.153965	0.0384911	0.34642	0.962279	0.500385	0.0769823	0.538876	0.0384911	0.34642	0.0384911	0.461894	0.0384911	0.269438	0.34642	0.846805	0.461894	0	0.0769823	0.538876	0.269438	0	0.0384911	0.269438	0.230947
euASV1252	Eukaryota	Hacrobia	Haptophyta	Prymnesiophyceae				0	0	0	0	0.0384911	0.0384911	0.0769823	0.0384911	0.153965	0.115473	0	0.0384911	0.384911	0.269438	0.230947	0.0384911	0.500385	0.192456	0.34642	0.384911	0.538876	0.307929	0	0.153965	0.500385	0.115473	0.577367	0.34642	0.34642	0.153965	0	0.230947	0	0.307929	0.115473	0.230947	0.846805	0.34642	0	0.0769823	0	0
euASV1977	Eukaryota	Stramenopiles	Ochrophyta	Bacillariophyta	Bacillariophyta_X			0	0.0384911	0	0.269438	0.0384911	0.500385	0	0.538876	0	0.423403	0.0384911	0.0384911	0.192456	0.230947	0.153965	0.269438	0	0.0769823	0	0.0384911	0.269438	0	0.192456	0.0384911	0.115473	0.307929	0.153965	0.153965	0.153965	0.0769823	0.423403	0.230947	0.307929	0.230947	0.0384911	0.230947	0.230947	0.192456	0.0769823	0.192456	0	0.192456
euASV180	Eukaryota	Archaeplastida	Chlorophyta	Mamiellophyceae	Mamiellales	Mamiellaceae		1.19323	0.846805	0.615858	0	0.500385	0.500385	0.423403	0.153965	0.769823	0.0384911	1.11624	0.885296	0.769823	0.307929	0.34642	0.230947	0.461894	0	0.269438	0	0	0	0	0	0	0	0	0	0	0	0	0	0	0	0	0	0	0	0	0	0	0
euASV607	Eukaryota	Hacrobia	Cryptophyta	Cryptophyceae	Cryptomonadales	Cryptomonadales_X		0	0	2.07852	0.307929	0	0.0384911	0	0	0	0.0384911	0	0.0384911	0	0	0.115473	0	0	0	0	0	0	0	0	0.0384911	0	0	0	0	0	0	0.384911	0.0769823	0.769823	0.0384911	0.0769823	0.307929	0.192456	0.115473	0.0384911	0.153965	0.423403	0.153965
euASV712	Eukaryota	Hacrobia	Haptophyta	Prymnesiophyceae	Phaeocystales	Phaeocystaceae	Phaeocystis	0	0	0	0	0	0.0384911	0.0384911	0	0.0384911	0	0	0	0	0.115473	0	0	0	0	0.192456	0.153965	0.0769823	0	0.115473	0	0.153965	0	0.192456	0	0.153965	0	0.230947	0	0.115473	0.538876	0.115473	0.230947	0.423403	0	0	0.115473	0.461894	1.38568
euASV713	Eukaryota	Hacrobia	Haptophyta	Prymnesiophyceae	Phaeocystales	Phaeocystaceae	Phaeocystis	0	0	0	0	0	0	0	0.0384911	0	0.0769823	0	0	0	0.0384911	0	0.0384911	0.34642	0.0769823	0.269438	0	0.307929	0	0.384911	0	0.307929	0.0384911	0.192456	0.0384911	0.269438	0	0.34642	0.115473	0.731332	0.307929	0.153965	0.115473	0.577367	0.384911	0	0.384911	0.538876	0.269438
euASV1753	Eukaryota	Stramenopiles	Ochrophyta	Bacillariophyta	Bacillariophyta_X	Polar-centric-Mediophyceae	Chaetoceros	0	0.230947	0	0.846805	0	0.115473	0	0.115473	0	0.0769823	0	0.0769823	0	0.115473	0	0.192456	0.0769823	0.269438	0	0.500385	0.0769823	0	0	0	0	0.115473	0	0.153965	0	0.0384911	0.384911	0.230947	0	0	0.0384911	0.0769823	0.615858	0.0769823	0	0.0769823	0.307929	0.0384911
euASV599	Eukaryota	Hacrobia	Cryptophyta	Cryptophyceae	Cryptomonadales	Cryptomonadales_X	Teleaulax	0	0	1.23172	0.500385	0	0	0	0	0	0	0	0	0	0.307929	0	0.153965	0	0.0384911	0	0.0384911	0	0	0	0	0	0	0	0.0384911	0	0.0384911	0.384911	0.192456	0.384911	0.0769823	0.192456	0.307929	0.269438	0.153965	0.0384911	0.153965	0.654349	0.307929
euASV181	Eukaryota	Archaeplastida	Chlorophyta	Mamiellophyceae	Mamiellales	Mamiellaceae		0.923788	0.384911	0.923788	0.115473	0.500385	0.307929	0.34642	0	0.423403	0.115473	1.00077	0.538876	0.34642	0.269438	0.423403	0.192456	0.192456	0	0.269438	0	0	0	0.153965	0	0.0769823	0	0.153965	0.0384911	0.0769823	0	0.0384911	0	0.0384911	0	0	0	0.153965	0	0	0	0	0.115473
euASV46	Eukaryota	Archaeplastida	Chlorophyta	Chloropicophyceae	Chloropicales	Chloropicaceae	Chloroparvula	0	0	0	0	0	0	0	0.0384911	0	0	0.0384911	0	0.0384911	0.0384911	0	0.0384911	0	0	0.0769823	0	0	0	0	0	0.115473	0.0384911	0.0769823	0	0.0384911	0	0.307929	0.0384911	0.538876	0.0769823	0.230947	0.423403	0.577367	0.115473	0.269438	1.27021	0.461894	0.0769823
euASV182	Eukaryota	Archaeplastida	Chlorophyta	Mamiellophyceae	Mamiellales	Mamiellaceae		1.19323	0.461894	0.577367	0	0.577367	0.34642	0.808314	0.192456	0.846805	0.423403	1.15473	0.654349	0.885296	0.423403	0	0.384911	0	0	0	0	0	0	0	0	0	0	0	0	0	0	0	0	0	0	0	0	0	0	0	0	0	0
euASV2237	Eukaryota	Stramenopiles	Ochrophyta	Chrysophyceae	Chrysophyceae_X	Chrysophyceae_XX	Chrysophyceae_XXX	0	0	0	0.0384911	0	0	0.0384911	0	0	0	0	0.0384911	0	0	0	0	0.153965	0	0.0384911	0	0.423403	0	0.538876	0.0384911	0	0	0.307929	0.0384911	0.307929	0	0.615858	0.192456	0.34642	0	0	0.0384911	0.615858	0.307929	0	0.0769823	0.808314	0.115473
euASV2275	Eukaryota	Stramenopiles	Ochrophyta	Dictyochophyceae	Dictyochophyceae_X	Dictyochophyceae_XX	Dictyochophyceae_XXX	0	0.0769823	0.115473	0.0384911	0	0	0	0.153965	0.0384911	0.115473	0	0.0384911	0	0	0	0.0769823	0.0769823	0.230947	0.115473	0.307929	0.307929	0.808314	0.307929	0.654349	0.153965	0.230947	0.115473	0.230947	0.153965	0.269438	0.115473	0.654349	0	0.115473	0	0.0769823	0.153965	0.307929	0	0.115473	0	0.269438
euASV1253	Eukaryota	Hacrobia	Haptophyta	Prymnesiophyceae				0	0	0	0	0	0	0	0.0384911	0	0.0769823	0	0	0	0	0	0	0	0	0.153965	0.0769823	0.230947	0	0.0769823	0.0769823	0.269438	0.230947	0.153965	0.0384911	0.307929	0.115473	0.577367	0.153965	0.269438	0.577367	0	0.307929	0.192456	0.307929	0	0.153965	0.269438	0.577367
euASV2276	Eukaryota	Stramenopiles	Ochrophyta	Dictyochophyceae	Dictyochophyceae_X	Dictyochophyceae_XX	Dictyochophyceae_XXX	0.115473	0.0384911	0.307929	0.307929	0.115473	0.307929	0.0384911	0	0.0384911	0.153965	0.0384911	0.115473	0.307929	0.230947	0.269438	0.230947	0.269438	0.192456	0.269438	0.0384911	0.307929	0	0.269438	0.0769823	0.34642	0	0.0769823	0.0769823	0.307929	0.0769823	0.192456	0	0.500385	0.153965	0	0.0769823	0.269438	0.0384911	0	0.0769823	0.500385	0.192456
euASV714	Eukaryota	Hacrobia	Haptophyta	Prymnesiophyceae	Phaeocystales	Phaeocystaceae	Phaeocystis	0	0	0	0	0	0	0.115473	0	0	0.0384911	0	0	0	0	0	0.0769823	0	0	0	0	0	0	0	0	0	0	0	0	0	0	0.153965	0.230947	0.307929	0.153965	0.384911	1.42417	0.307929	0.269438	0.0769823	0.846805	0.115473	0.34642
euASV323	Eukaryota	Archaeplastida	Chlorophyta	Prasino-Clade-9	Prasino-Clade-9_X	Prasino-Clade-9_XX	Prasino-Clade-9_XXX	0.0384911	0	0	0	0	0.0384911	0	0	0	0	0.0769823	0.0384911	0	0	0	0	0.0769823	0	0.0769823	0	0.269438	1.61663	0.230947	0.461894	0.115473	0.0769823	0.0769823	0.115473	0.192456	0.0384911	0.423403	0.115473	0.0384911	0.307929	0	0.0384911	0.230947	0.461894	0.0384911	0.0769823	0.153965	0.34642
euASV2238	Eukaryota	Stramenopiles	Ochrophyta	Chrysophyceae	Chrysophyceae_X	Chrysophyceae_XX	Chrysophyceae_XXX	0	0	0	0	0	0	0	0	0	0.0384911	0	0	0	0	0	0	0.115473	0	0.0384911	0	0.115473	0.115473	0.153965	0.0384911	0.0769823	0	0.0384911	0	0.192456	0	0.654349	0.0384911	0.500385	0.384911	0	0.0769823	0.731332	0.192456	0	0.0384911	0.615858	0.269438
euASV715	Eukaryota	Hacrobia	Haptophyta	Prymnesiophyceae	Phaeocystales	Phaeocystaceae	Phaeocystis	0	0	0	0	0	0	0	0	0	0.0384911	0	0	0.0769823	0.115473	0	0.115473	0	0.0384911	0.461894	0.115473	0	0	0.577367	0	0	0	0.577367	0	0.577367	0	0	0	1.3087	0	0	0	0	0	0	0	1.15473	0
euASV1090	Eukaryota	Hacrobia	Haptophyta	Prymnesiophyceae	Prymnesiales	Chrysochromulinaceae		0.0769823	0	0.0769823	0.153965	0	0.0384911	0	0	0.0384911	0	0	0.0384911	0.0769823	0.0384911	0.0384911	0	0.192456	0.0769823	0.230947	0.0384911	0.153965	0.307929	0.269438	0.0769823	0.230947	0	0.0769823	0.0384911	0.269438	0.0384911	0.34642	0	0.654349	0.423403	0.0384911	0.153965	0.153965	0.461894	0.0384911	0	0	0.423403
euASV716	Eukaryota	Hacrobia	Haptophyta	Prymnesiophyceae	Phaeocystales	Phaeocystaceae	Phaeocystis	0	0	0	0	0	0	0	0	0	0.0769823	0	0	0	0	0	0	0	0.192456	0	0.192456	0	0.0384911	0.192456	0.0384911	0	0	0	0.153965	0.269438	0.384911	0.384911	0.153965	0	0.962279	0.115473	0.153965	0.269438	0.615858	0	0	0	0.461894
euASV1978	Eukaryota	Stramenopiles	Ochrophyta	Bacillariophyta	Bacillariophyta_X			0.0384911	0.115473	0	1.03926	0.0384911	0.461894	0	0.34642	0	0.0384911	0.0384911	0.0384911	0.0384911	0.34642	0.192456	0.384911	0	0.230947	0.0384911	0.192456	0.0384911	0	0.0769823	0.0384911	0	0.461894	0.115473	0.115473	0.0769823	0.0769823	0	0.538876	0.115473	0.230947	0.0384911	0.230947	0.0384911	0.0384911	0	0.153965	0	0.153965
euASV183	Eukaryota	Archaeplastida	Chlorophyta	Mamiellophyceae	Mamiellales	Mamiellaceae		1.00077	0.808314	0.577367	0	0.808314	0.307929	0.615858	0.0384911	0.885296	0.230947	0.846805	0.692841	0.230947	0.192456	0.384911	0.153965	0	0	0	0	0	0	0	0	0	0	0	0	0	0	0	0	0	0	0	0	0	0	0	0	0	0
euASV1254	Eukaryota	Hacrobia	Haptophyta	Prymnesiophyceae				0	0.0384911	0.153965	0	0	0	0	0.115473	0	0.192456	0	0.0384911	0	0	0	0	0.577367	0.500385	0.307929	0.538876	0.269438	0.269438	0	0.423403	0.269438	0.153965	0	0.461894	0.34642	0.423403	0	0.423403	0	0.384911	0	0	0	0.500385	0	0	0	0
euASV1808	Eukaryota	Stramenopiles	Ochrophyta	Bacillariophyta	Bacillariophyta_X	Polar-centric-Mediophyceae		0	0	0.0769823	0.0769823	0.0384911	0	0	0.0384911	0	0.0384911	0	0.0769823	0.0769823	0.115473	0.0384911	0.269438	0.0769823	0.0769823	0.0769823	0.307929	0.192456	0.615858	0.115473	0.384911	0.307929	0.153965	0.192456	0.423403	0.384911	0.577367	0.192456	1.03926	0.192456	0.0769823	0	0.0384911	0	0.269438	0	0.0384911	0	0.115473
euASV717	Eukaryota	Hacrobia	Haptophyta	Prymnesiophyceae	Phaeocystales	Phaeocystaceae	Phaeocystis	0	0.0384911	0	0	0	0	0.115473	0.115473	0.0384911	0	0	0	0	0.0384911	0.0384911	0.0769823	0	0.0384911	0	0	0	0	0	0.0384911	0	0	0.0769823	0.0384911	0	0.0384911	0.230947	0.0384911	0.423403	0.230947	0.115473	0.577367	0.500385	0.0769823	0.0384911	0.153965	0.269438	0.0384911
euASV184	Eukaryota	Archaeplastida	Chlorophyta	Mamiellophyceae	Mamiellales	Mamiellaceae		0.731332	0.731332	0.461894	0	0.654349	0.153965	0.615858	0.0384911	0.577367	0.192456	1.00077	0.731332	0.500385	0.192456	0.384911	0.230947	0	0	0	0	0	0	0	0	0	0	0	0	0	0	0	0	0	0	0	0	0	0	0	0	0	0
euASV2407	Eukaryota	Stramenopiles	Ochrophyta	Pelagophyceae	Sarcinochrysidales	Sarcinochrysidaceae	Sarcinochrysidaceae_X	0	0	0	0	0.0384911	0.0384911	0.0384911	0	0	0	0	0	0	0.0769823	0.0384911	0.0384911	0.307929	0.115473	0.115473	0.0384911	0.34642	0	0.115473	0.0384911	0.384911	0.0384911	0.115473	0.0769823	0.307929	0.115473	0.500385	0	0.731332	0.153965	0	0.0769823	0.461894	0	0	0	0.577367	0.192456
euASV342	Eukaryota	Archaeplastida	Chlorophyta	Pyramimonadophyceae	Pyramimonadales	Pyramimonadaceae	Pyramimonas	0.0384911	0.0384911	0.153965	0.0769823	0.269438	0.0769823	0.153965	0.230947	0.269438	0.384911	0	0.0384911	0.0769823	0	0.115473	0	0.307929	0.153965	0.0769823	0.0769823	0.115473	0	0.230947	0.192456	0.0769823	0.153965	0.0769823	0.0769823	0.269438	0.34642	0.269438	0	0.0769823	0	0.0384911	0.115473	0	0.0384911	0	0.0384911	0.230947	0.0384911
euASV324	Eukaryota	Archaeplastida	Chlorophyta	Prasino-Clade-9	Prasino-Clade-9_X	Prasino-Clade-9_XX	Prasino-Clade-9_XXX	0.115473	0.115473	0	0	0.153965	0.34642	0.0769823	0.0769823	0.0384911	0.115473	0	0	0.0384911	0	0.0769823	0.0384911	0	0.0769823	0	0	0	0.654349	0	0	0	0.153965	0	0.0769823	0.307929	0.0769823	0.307929	0.192456	0	0.192456	0.0769823	0.115473	0	0.230947	0	0.153965	0	0.654349
euASV1809	Eukaryota	Stramenopiles	Ochrophyta	Bacillariophyta	Bacillariophyta_X	Polar-centric-Mediophyceae		0	0.34642	0.153965	0.731332	0.115473	0.769823	0.0384911	0.923788	0	0.654349	0.0384911	0.115473	0.0384911	0.577367	0.0384911	0.384911	0.115473	0.153965	0	0.0769823	0.153965	0	0	0.0769823	0	0.0384911	0.0769823	0.153965	0.153965	0.269438	0	0.0384911	0	0.0384911	0.0769823	0.0384911	0	0	0	0	0	0.115473
euASV718	Eukaryota	Hacrobia	Haptophyta	Prymnesiophyceae	Phaeocystales	Phaeocystaceae	Phaeocystis	0.0384911	0	0	0	0.115473	0	0.0384911	0	0.0769823	0.0384911	0	0	0.115473	0.0769823	0.269438	0	0.0384911	0	0.115473	0	0	0	0	0	0.192456	0	0.0769823	0.0384911	0.0384911	0	0.192456	0.0384911	0.230947	0.423403	0.115473	0.0769823	0.500385	0.230947	0.0769823	0.153965	0.115473	0.423403
euASV719	Eukaryota	Hacrobia	Haptophyta	Prymnesiophyceae	Phaeocystales	Phaeocystaceae	Phaeocystis	0	0	0	0	0	0	0	0	0	0	0	0	0	0	0	0	0	0	0	0	0	0	0	0	0	0	0	0	0	0	0	0.153965	0	0.384911	0.307929	1.50115	0.307929	0.230947	0	0.230947	0	0.423403
euASV1210	Eukaryota	Hacrobia	Haptophyta	Prymnesiophyceae	Prymnesiophyceae_X	Braarudosphaeraceae	Braarudosphaeraceae_X	0.115473	0	0	0	0	0.0384911	0.0384911	0	0.115473	0.115473	0.0384911	0.0384911	0	0.153965	0	0.0384911	0.269438	0.384911	0.230947	0.269438	0	0	0.307929	0.153965	0.230947	0.34642	0.153965	0.384911	0.34642	0.115473	0	0.808314	0	0.269438	0	0.307929	0	0.192456	0	0.0769823	0	0.0384911
euASV1255	Eukaryota	Hacrobia	Haptophyta	Prymnesiophyceae				0	0	0	0.0384911	0	0	0	0.0384911	0.0769823	0.0769823	0	0	0.0769823	0.0384911	0.0384911	0.115473	0	0.0769823	0.192456	0.0769823	0	0	0	0	0.192456	0.115473	0.192456	0	0.230947	0.0384911	0	0	0	0.34642	0.0384911	0.269438	0.192456	0	0	0.115473	0	0.307929
euASV1256	Eukaryota	Hacrobia	Haptophyta	Prymnesiophyceae				0	0	0	0.0384911	0	0	0.0384911	0.0384911	0	0	0	0	0	0.0384911	0	0.0769823	0.153965	0.461894	0.230947	0.153965	0.307929	0	0.269438	0.153965	0.115473	0.192456	0.153965	0.0769823	0.192456	0.34642	0.192456	0.692841	0	0.307929	0.0384911	0.0384911	0	0.384911	0.0384911	0	0.115473	0.0384911
euASV1754	Eukaryota	Stramenopiles	Ochrophyta	Bacillariophyta	Bacillariophyta_X	Polar-centric-Mediophyceae	Chaetoceros	0	0.0384911	0	0.269438	0.0384911	0.153965	0.0384911	0.115473	0	0.192456	0	0.0384911	0.0769823	0.0769823	0.0384911	0.0384911	0	0.230947	0.115473	0.34642	0.0769823	2.1555	0	0.577367	0.115473	0.538876	0.0384911	0.461894	0.0769823	0.269438	0	0	0	0.0384911	0	0.0769823	0	0.0384911	0	0	0	0
euASV1211	Eukaryota	Hacrobia	Haptophyta	Prymnesiophyceae	Prymnesiophyceae_X	Braarudosphaeraceae	Braarudosphaeraceae_X	0	0.0384911	0	0	0	0.115473	0	0.0769823	0.0769823	0.115473	0	0	0	0.0384911	0	0.0769823	0	0.423403	0.230947	0.34642	0	0.230947	0	0.192456	0	0.230947	0	0.0769823	0.269438	0.115473	0	0.153965	0	0.192456	0.115473	0.423403	0.538876	0.269438	0	0.115473	0	0.423403
euASV720	Eukaryota	Hacrobia	Haptophyta	Prymnesiophyceae	Phaeocystales	Phaeocystaceae	Phaeocystis	0	0	0	0	0.0384911	0.0769823	0	0	0	0.0384911	0	0	0	0	0	0	0.0769823	0.0769823	0.192456	0	0.307929	0.577367	0.269438	0	0.230947	0	0.192456	0.153965	0.230947	0.307929	0.307929	0.192456	0.307929	0.307929	0	0.192456	0.230947	0.0384911	0	0.115473	0	0.230947
euASV1212	Eukaryota	Hacrobia	Haptophyta	Prymnesiophyceae	Prymnesiophyceae_X	Braarudosphaeraceae	Braarudosphaeraceae_X	0	0	0	0	0	0	0	0.307929	0	0.230947	0	0	0	0.0384911	0	0.0384911	0	0.269438	0.269438	0.384911	0	0	0	0.115473	0.153965	0.34642	0.153965	0.192456	0	0	0	0.0769823	0.192456	0.0769823	0.0769823	0.846805	0	0.0769823	0	0.384911	0	0.153965
euASV721	Eukaryota	Hacrobia	Haptophyta	Prymnesiophyceae	Phaeocystales	Phaeocystaceae	Phaeocystis	0	0	0	0	0	0	0	0	0	0	0	0	0	0	0	0	0	0	0	0	0	0	0.461894	0.0384911	0	0	0	0	0.269438	0	0.423403	0.269438	0.34642	0.538876	0.0384911	0.153965	0	0.731332	0	0.0384911	0.153965	0.0769823
euASV2453	Eukaryota	Stramenopiles	Ochrophyta					0	0	0	0.0384911	0.0384911	0	0	0.0769823	0.115473	0.115473	0.0769823	0	0.115473	0.230947	0	0.0769823	0.115473	0.0769823	0.0769823	0.115473	0.115473	0	0.0769823	0.230947	0	0.538876	0.384911	0.115473	0.192456	0.269438	0.192456	0.153965	0.0384911	0.230947	0	0.538876	0.0384911	0.0384911	0.0384911	0.230947	0	0.153965
euASV1938	Eukaryota	Stramenopiles	Ochrophyta	Bacillariophyta	Bacillariophyta_X	Raphid-pennate	Raphid-pennate_X	0	0	0	0	0	0	0	0.0384911	0	0.0769823	0	0	0	0	0	0	0	0.115473	0	0.0769823	0	0	0	0.0384911	0	0.0769823	0	0.115473	0	0.0384911	0	0.269438	0	0.115473	0	0.461894	0.192456	0.0769823	0	0.846805	0	0.269438
euASV722	Eukaryota	Hacrobia	Haptophyta	Prymnesiophyceae	Phaeocystales	Phaeocystaceae	Phaeocystis	0	0	0	0	0	0	0	0	0	0.0384911	0	0	0	0	0	0	0	0	0.269438	0	0.115473	0	0.34642	0	0.192456	0.0384911	0.153965	0.115473	0.269438	0.0384911	0	0	0.615858	0.230947	0.0384911	0	0.230947	0.34642	0	0	0.307929	0.461894
euASV1257	Eukaryota	Hacrobia	Haptophyta	Prymnesiophyceae				0	0	0	0	0	0	0	0	0	0	0	0	0	0	0	0	0	0.153965	0	0.0384911	0	0	0.230947	0.115473	0.269438	0.0384911	0.384911	0.0769823	0.230947	0.153965	0.538876	0.115473	0	0.307929	0.0384911	0.115473	0.269438	0.192456	0	0.0769823	0.34642	0.0769823
euASV185	Eukaryota	Archaeplastida	Chlorophyta	Mamiellophyceae	Mamiellales	Mamiellaceae		0.769823	0.269438	0	0	0.500385	0.153965	0.423403	0	0.692841	0.192456	0.423403	0.577367	0.115473	0.0769823	0.230947	0.0384911	0.192456	0	0.153965	0	0	0	0	0	0	0	0.0769823	0	0	0	0	0	0	0	0	0	0	0	0.0769823	0	0	0
euASV1755	Eukaryota	Stramenopiles	Ochrophyta	Bacillariophyta	Bacillariophyta_X	Polar-centric-Mediophyceae	Chaetoceros	0	0.115473	0.0769823	0.192456	0.0769823	0	0	0.153965	0.0384911	0.0384911	0.115473	0.115473	0.0769823	0.115473	0.192456	0.0384911	0	0.0769823	0.115473	0.0769823	0.153965	0	0.192456	0.0384911	0.115473	0	0.192456	0.0384911	0.115473	0.0384911	0	0.0769823	0.654349	0.153965	0	0.115473	0	0	0	0.0769823	0	0.0384911
euASV1810	Eukaryota	Stramenopiles	Ochrophyta	Bacillariophyta	Bacillariophyta_X	Polar-centric-Mediophyceae		0	0.115473	0	0.423403	0	0.269438	0	1.42417	0	0.577367	0	0.0384911	0	0.34642	0	0.230947	0	0.500385	0	0.230947	0	0	0	0.153965	0	0.230947	0.115473	0.192456	0	0.0384911	0	0.0769823	0	0	0	0.0769823	0	0.0769823	0	0.115473	0	0
euASV186	Eukaryota	Archaeplastida	Chlorophyta	Mamiellophyceae	Mamiellales	Mamiellaceae		0.692841	0.423403	0	0	0.885296	0.34642	0.923788	0	0.769823	0.153965	0.885296	0.731332	0	0	0	0	0	0	0	0	0	0	0	0	0	0	0	0	0	0	0	0	0	0	0	0	0	0	0	0	0	0
euASV1258	Eukaryota	Hacrobia	Haptophyta	Prymnesiophyceae				0	0	0	0	0	0	0	0	0	0	0	0	0	0	0	0	0	0	0	0	0	0	0	0.0384911	0	0	0	0	0	0	0	0.153965	0.34642	0.538876	0	0.307929	0.307929	0.923788	0.0384911	0	0	0.230947
euASV724	Eukaryota	Hacrobia	Haptophyta	Prymnesiophyceae	Phaeocystales	Phaeocystaceae	Phaeocystis	0	0	0	0	0	0	0	0	0.0384911	0.0769823	0	0	0.34642	0.192456	0.153965	0.0769823	0	0.115473	0	0	0	0	0	0	0.115473	0.0384911	0.153965	0.0384911	0.230947	0.192456	0.230947	0	0	0.692841	0	0.0769823	0	0.384911	0	0.153965	0	0.307929
euASV725	Eukaryota	Hacrobia	Haptophyta	Prymnesiophyceae	Phaeocystales	Phaeocystaceae	Phaeocystis	0	0	0	0	0	0	0	0	0	0	0	0	0	0	0	0	0.115473	0.0384911	0	0	0	0	0	0	0.0384911	0.0384911	0.0769823	0	0.153965	0.0384911	0.307929	0.0384911	0.0769823	0.461894	0.0384911	0.153965	0.115473	0.34642	0	0.0769823	0.34642	0.731332
euASV1943	Eukaryota	Stramenopiles	Ochrophyta	Bacillariophyta	Bacillariophyta_X	Raphid-pennate		0	0.0769823	0	0.192456	0	0.192456	0.0384911	0.153965	0.0384911	0.0384911	0	0.0384911	0	0.192456	0	0.153965	0.0769823	0.192456	0.0769823	0.846805	0	0.307929	0	1.34719	0.0769823	0.461894	0.0384911	0.538876	0.115473	0.153965	0	0	0	0.153965	0	0	0	0	0	0	0	0
euASV61	Eukaryota	Archaeplastida	Chlorophyta	Chloropicophyceae	Chloropicales	Chloropicaceae	Chloropicon	0	0.0769823	0	0	0	0	0.0384911	0	0	0.0769823	0	0	0	0.0384911	0	0	0.0769823	0.307929	0.0384911	0.115473	0.0769823	0.577367	0	0.384911	0.0384911	0.0769823	0.153965	0.153965	0.153965	0	0	0.0384911	0.115473	0.0384911	0	0.230947	0.0769823	0	0.0384911	0.153965	0.269438	0.0384911
euASV1259	Eukaryota	Hacrobia	Haptophyta	Prymnesiophyceae				0	0	0	0	0	0	0	0	0	0.0769823	0	0	0	0	0	0.115473	0	0	0.808314	0	1.03926	0	0	0	1.03926	0	0	0	0.962279	0	0	0	0	0	0	0	0.808314	0	0	0	0.654349	0
euASV2408	Eukaryota	Stramenopiles	Ochrophyta	Pelagophyceae	Sarcinochrysidales	Sarcinochrysidaceae	Sarcinochrysidaceae_X	0	0	0	0	0	0	0	0.0384911	0.0384911	0.0769823	0	0	0.0769823	0	0.0769823	0	0.34642	0.0384911	0.500385	0.0769823	0.423403	0.423403	0	0.0769823	0.384911	0.0384911	0.34642	0.0384911	0.153965	0.0384911	0.269438	0	0	0.0769823	0.384911	0.230947	0	0	0.0384911	0.115473	0.153965	0.0769823
euASV2239	Eukaryota	Stramenopiles	Ochrophyta	Chrysophyceae	Chrysophyceae_X	Chrysophyceae_XX	Chrysophyceae_XXX	0	0	0	0	0	0	0	0.0384911	0	0	0	0	0	0	0	0	0.0769823	0	0.115473	0	0.423403	0	0.115473	0	0.115473	0	0.0384911	0	0.654349	0.0384911	0.731332	0	0.731332	0.0769823	0	0	0.577367	0	0	0	0.192456	0.0384911
euASV1260	Eukaryota	Hacrobia	Haptophyta	Prymnesiophyceae				0	0	0	0	0	0	0	0	0	0	0	0	0	0	0	0.0769823	0	0	0.461894	0	1.00077	0	0	0	0.846805	0	0	0	0.923788	0	0	0	0	0	0	0	0.769823	0	0	0	1.23172	0
euASV62	Eukaryota	Archaeplastida	Chlorophyta	Chloropicophyceae	Chloropicales	Chloropicaceae	Chloropicon	0	0	0	0.0769823	0.0384911	0	0	0.0769823	0.0384911	0.115473	0	0.0384911	0	0.0769823	0.0384911	0.0769823	0.230947	0.384911	0.0769823	0.0769823	0.153965	0.500385	0.153965	0.307929	0	0.0769823	0.0769823	0.115473	0.230947	0.0769823	0.192456	0.0384911	0.269438	0.0769823	0.0769823	0.0769823	0.269438	0.0384911	0	0.153965	0	0
euASV1811	Eukaryota	Stramenopiles	Ochrophyta	Bacillariophyta	Bacillariophyta_X	Polar-centric-Mediophyceae		0	0.0384911	0	0.0384911	0.0769823	0.115473	0.0384911	0.230947	0.0769823	0.0384911	0.0384911	0	0.0769823	0.115473	0.0769823	0.0384911	0.0769823	0.230947	0.153965	0.230947	0.0769823	0.423403	0.230947	0.269438	0.0769823	0.0769823	0.307929	0.115473	0.153965	0.500385	0.115473	0.692841	0	0	0	0	0	0.115473	0.0384911	0.0384911	0.192456	0.0384911
euASV1896	Eukaryota	Stramenopiles	Ochrophyta	Bacillariophyta	Bacillariophyta_X	Radial-centric-basal-Coscinodiscophyceae	Rhizosolenia	0	0.0769823	0	0.115473	0	0	0	0.0769823	0	0.0384911	0	0	0	0.192456	0.0769823	0.307929	0	0.115473	0	0.0384911	0	0	0	0.0384911	0	0.0384911	0	0.0769823	0	0	0.153965	0.0384911	0.0769823	0.0769823	0.0769823	0.192456	0.0769823	0.0384911	0	0.846805	0.307929	0.0769823
euASV726	Eukaryota	Hacrobia	Haptophyta	Prymnesiophyceae	Phaeocystales	Phaeocystaceae	Phaeocystis	0	0	0	0	0.0384911	0.0384911	0.0384911	0.0384911	0	0.0384911	0	0	0.230947	0.115473	0.577367	0.0769823	0	0	0.0384911	0	0	0	0	0.0769823	0.0769823	0.115473	0.115473	0	0	0	0.0384911	0.230947	0.34642	0.0384911	0.115473	0.269438	0.423403	0	0.0384911	0.115473	0.192456	0.115473
euASV1208	Eukaryota	Hacrobia	Haptophyta	Prymnesiophyceae	Prymnesiophyceae_X	Braarudosphaeraceae	Braarudosphaera	0	0.0384911	0	0	0	0.0384911	0.0384911	0.0384911	0	0	0	0	0.0384911	0.0384911	0.0384911	0	0.0384911	0.0769823	0.115473	0.307929	0.192456	0.769823	0.115473	0.192456	0.115473	0	0.0769823	0	0.192456	0	0	0.153965	0.0384911	0.500385	0	0.0769823	0.230947	0.153965	0	0.0384911	0.269438	0.0384911
euASV392	Eukaryota	Archaeplastida	Rhodophyta					0	0	0	0	0	0	0	0	0	0	0	0	0	0	0	0	0	0	0	0	0	0	0.0769823	0	0	0	0	0	0	0	0.307929	0.0769823	1.03926	0.0769823	0.0384911	0	0.500385	0.230947	0.0384911	0.115473	0.731332	0.115473
euASV118	Eukaryota	Archaeplastida	Chlorophyta	Mamiellophyceae	Mamiellales	Bathycoccaceae	Ostreococcus	0	0	0	0	0	0	0	0	0	0	0	0	0	0	0	0	0	0	0	0	0	0	0	0	0	0	0	0	0	0	0	0	0	0	0.846805	0.0384911	0	0	0.885296	0.269438	0	0
euASV727	Eukaryota	Hacrobia	Haptophyta	Prymnesiophyceae	Phaeocystales	Phaeocystaceae	Phaeocystis	0	0	0	0	0	0	0	0	0.115473	0	0	0	0	0	0	0	0.115473	0.0384911	0.115473	0.0384911	0.269438	0	0.153965	0	0.115473	0.153965	0.153965	0.0384911	0.192456	0.0769823	0.230947	0.0384911	0.192456	0.654349	0.0769823	0.192456	0.115473	0.192456	0.0384911	0.115473	0	0.0384911
euASV2355	Eukaryota	Stramenopiles	Ochrophyta	Eustigmatophyceae	Eustigmatophyceae_X	Eustigmatophyceae_XX	Nannochloropsis	0.0384911	0.0769823	0	0	0.0384911	0.115473	0.0384911	0.0384911	0	0	0	0	0	0.0384911	0	0	0	0.230947	0.0769823	0.269438	0.230947	0	0.153965	0.0384911	0.192456	0	0.192456	0.0384911	0.115473	0.423403	0.153965	0.846805	0	0.192456	0	0.0769823	0.153965	0.0769823	0	0	0	0.0384911
euASV2240	Eukaryota	Stramenopiles	Ochrophyta	Chrysophyceae	Chrysophyceae_X	Chrysophyceae_XX	Chrysophyceae_XXX	0	0	0	0	0	0	0	0	0	0	0	0	0	0	0	0	0.230947	0	0	0	0.230947	0.0384911	0.461894	0	0.192456	0	0.230947	0.0384911	0.307929	0	0.692841	0	0.423403	0.230947	0	0.0384911	0.500385	0.192456	0	0.0384911	0	0.115473
euASV119	Eukaryota	Archaeplastida	Chlorophyta	Mamiellophyceae	Mamiellales	Bathycoccaceae	Ostreococcus	0	0	0	0	0	0	0	0	0	0	0	0	0	0	0	0	0	0	0	0	0	0	0	0	0	0	0	0	0	0	0	0	0	0	0.577367	0.384911	0	0	0.269438	0.500385	0	0
euASV2316	Eukaryota	Stramenopiles	Ochrophyta	Dictyochophyceae	Dictyochophyceae_X	Florenciellales	Florenciella	0	0	0	0	0	0	0	0	0	0	0	0	0	0	0	0	0.307929	0.0769823	0.153965	0.0384911	0	0	0	0.0769823	0.307929	0	0.269438	0.0384911	0.115473	0	0.307929	0	0.808314	0.153965	0.153965	0.0769823	0.461894	0.0769823	0.0384911	0	0	0.230947
euASV1932	Eukaryota	Stramenopiles	Ochrophyta	Bacillariophyta	Bacillariophyta_X	Raphid-pennate	Navicula	0	0	0	0	0	0.423403	0	0.500385	0	0.0769823	0	0.0384911	0	0.192456	0.115473	0.0769823	0	0.115473	0	0	0	0	0	0.0384911	0	0.0384911	0	0.115473	0	0.0384911	0.0769823	0.153965	0.423403	0.0769823	0.0384911	0.0769823	0.0384911	0	0.0384911	0.115473	0	0.115473
euASV729	Eukaryota	Hacrobia	Haptophyta	Prymnesiophyceae	Phaeocystales	Phaeocystaceae	Phaeocystis	0	0	0	0	0	0	0	0	0	0	0	0	0	0	0	0	0	0.0769823	0	0.192456	0	0	0	0	0	0	0	0.0384911	0	0.0384911	0	0.0384911	0.153965	0.0384911	0.0769823	0.500385	0.230947	0.153965	0.0384911	0.461894	0	0.115473
euASV2409	Eukaryota	Stramenopiles	Ochrophyta	Pelagophyceae	Sarcinochrysidales	Sarcinochrysidaceae	Sarcinochrysidaceae_X	0.0769823	0	0	0	0	0	0	0.0384911	0	0.0384911	0	0.0384911	0	0	0	0	0.269438	0.192456	0.192456	0.0384911	0	0.692841	0	0	0.269438	0.0769823	0.307929	0.115473	0.269438	0.0769823	0	0	0.500385	0	0	0	0	0	0	0	0	0.153965
euASV588	Eukaryota	Hacrobia	Cryptophyta	Cryptophyceae	Cryptomonadales	Cryptomonadales_X	Cryptomonadales_XX	0	0.0384911	0.115473	0.0769823	0.0384911	0.0769823	0.0769823	0.0384911	0.0384911	0.0384911	0	0	0.846805	0.500385	0.962279	0.423403	0	0	0.0384911	0	0	0	0	0.0769823	0	0	0	0.0384911	0	0	0	0	0	0.0769823	0	0.115473	0	0	0	0.0769823	0	0.0769823
euASV1881	Eukaryota	Stramenopiles	Ochrophyta	Bacillariophyta	Bacillariophyta_X	Radial-centric-basal-Coscinodiscophyceae	Corethron	0.0769823	0	0	0.0769823	0	0.0769823	0.0384911	0.269438	0.115473	0.0384911	0.0384911	0.0384911	0.0384911	0.269438	0.0384911	0	0	0.115473	0	0.615858	0.269438	0.654349	0.115473	0.0769823	0.115473	0.0769823	0.0769823	0.0384911	0.153965	0.0769823	0	0.0384911	0	0.0769823	0	0.0384911	0	0	0	0.0769823	0	0.115473
euASV730	Eukaryota	Hacrobia	Haptophyta	Prymnesiophyceae	Phaeocystales	Phaeocystaceae	Phaeocystis	0	0	0	0	0	0	0	0	0	0	0	0	0	0	0	0.0769823	0	0.115473	0	0.0384911	0	0.153965	0	0.615858	0.0769823	0	0	0.0769823	0	0.230947	0	0.307929	0	0.115473	0	0.153965	0	0.769823	0.0384911	0	0	0.384911
euASV1261	Eukaryota	Hacrobia	Haptophyta	Prymnesiophyceae				0	0	0	0	0	0	0	0	0	0	0	0	0	0	0	0	0	0	0	0	0	0	0	0	0	0	0	0	0	0	0.0769823	0.0769823	0.230947	0.115473	0.0384911	0	0.34642	0.115473	0.0384911	0	0.230947	0
euASV2241	Eukaryota	Stramenopiles	Ochrophyta	Chrysophyceae	Chrysophyceae_X	Chrysophyceae_XX	Chrysophyceae_XXX	0	0	0	0	0	0	0	0	0	0	0	0	0	0	0	0	0	0	0	0	0	0	0	0	0.115473	0	0	0	0	0.0384911	0.269438	0	0.538876	0.230947	0	0.0384911	0.654349	0.192456	0	0	0	0.153965
euASV732	Eukaryota	Hacrobia	Haptophyta	Prymnesiophyceae	Phaeocystales	Phaeocystaceae	Phaeocystis	0	0	0	0	0	0	0	0	0	0	0	0	0	0	0	0	0.115473	0.0769823	0.0384911	0	0.0769823	0	0.115473	0.0769823	0.0769823	0	0.153965	0.0384911	0	0.0384911	0.0769823	0	0.269438	0.307929	0	0	0.192456	0.192456	0	0.0384911	0.34642	0.538876
euASV120	Eukaryota	Archaeplastida	Chlorophyta	Mamiellophyceae	Mamiellales	Bathycoccaceae	Ostreococcus	0	0	0.615858	0	0	0	0	0	0	0	0	0	0	0	0	0	0	0	0	0	0	0	0	0	0	0	0	0	0	0	0	0	0	0	0.0769823	0	0	0	0.230947	0	0	0
euASV1726	Eukaryota	Stramenopiles	Ochrophyta	Bacillariophyta	Bacillariophyta_X	Bacillariophyta_XX	Bacillariophyta_XXX	0	0.0384911	0	0	0	0.0384911	0.0384911	0.115473	0	0.230947	0	0	0.0384911	0	0	0	0	0.230947	0	0.423403	0.115473	0.962279	0	0.192456	0	0.0384911	0.0384911	0	0.0384911	0.269438	0	0.34642	0	0.0769823	0	0.0769823	0	0.115473	0	0	0	0.0769823
euASV47	Eukaryota	Archaeplastida	Chlorophyta	Chloropicophyceae	Chloropicales	Chloropicaceae	Chloroparvula	0	0	0	0	0	0	0	0	0	0	0	0	0	0	0	0	0	0	0	0	0	0	0	0	0	0	0	0	0	0	0	0	0	0	0.307929	0.692841	0	0	0.0384911	0.538876	0	0
euASV1979	Eukaryota	Stramenopiles	Ochrophyta	Bacillariophyta	Bacillariophyta_X			0.0384911	0.0384911	0.0769823	0.153965	0.0384911	0.0384911	0.0384911	0.0769823	0	0.0384911	0	0.0384911	0.0769823	0.0384911	0.0384911	0	0.115473	0.230947	0.0384911	0.34642	0.115473	0.192456	0.269438	0.654349	0	0.192456	0.115473	0.461894	0	0.269438	0	0.0384911	0	0	0	0	0	0	0	0	0	0.0384911
euASV48	Eukaryota	Archaeplastida	Chlorophyta	Chloropicophyceae	Chloropicales	Chloropicaceae	Chloroparvula	0	0	0	0	0	0	0.0384911	0.115473	0.0384911	0.153965	0	0	0	0	0	0	0	0.230947	0	0	0	0.307929	0	0.153965	0.115473	0.153965	0.115473	0.115473	0.0769823	0.0384911	0	0.500385	0	0.0384911	0	0.0384911	0	0.115473	0	0.115473	0	0.115473
euASV187	Eukaryota	Archaeplastida	Chlorophyta	Mamiellophyceae	Mamiellales	Mamiellaceae		0	0.423403	0	0	0.538876	0.384911	0.538876	0	0.615858	0	0.692841	0.615858	0	0	0	0	0	0	0	0	0	0	0	0	0	0	0	0	0	0	0	0	0	0	0	0	0	0	0	0	0	0
euASV1980	Eukaryota	Stramenopiles	Ochrophyta	Bacillariophyta	Bacillariophyta_X			0	0	0	0.538876	0	0.0769823	0	0.115473	0	0.230947	0	0.0384911	0	0.115473	0	0.0769823	0	0	0	0	0.0769823	0	0	0	0	0.153965	0	0.153965	0	0.0769823	0	0.0769823	0.0384911	0.115473	0.115473	0.0769823	0.269438	0.153965	0	0.230947	0.269438	0.0384911
euASV1981	Eukaryota	Stramenopiles	Ochrophyta	Bacillariophyta	Bacillariophyta_X			0	0	0	0	0	0.0769823	0	0.153965	0	0.0769823	0	0	0	0	0	0	0	0.192456	0	0.269438	0	0	0	0.192456	0	0.269438	0	0.192456	0	0.153965	0	0	0	0.0769823	0	0.269438	0	0.153965	0	0.269438	0	0.115473
euASV733	Eukaryota	Hacrobia	Haptophyta	Prymnesiophyceae	Phaeocystales	Phaeocystaceae	Phaeocystis	0.0384911	0	0	0	0.0769823	0	0.0384911	0.0769823	0.0384911	0.192456	0.0384911	0	0.692841	0.423403	0.577367	0.500385	0.192456	0.0384911	0.153965	0	0	0	0	0	0.153965	0.153965	0.115473	0.0384911	0	0	0	0	0	0	0.0384911	0	0	0	0	0.0384911	0	0
euASV1265	Eukaryota	Hacrobia	Haptophyta	Prymnesiophyceae				0	0	0	0	0	0	0	0.192456	0	0.230947	0	0	0	0	0	0.0384911	0.0384911	0.192456	0.192456	0.153965	0.0384911	0.808314	0.269438	0.269438	0.153965	0.0769823	0.0769823	0.115473	0.115473	0.0384911	0	0	0	0.0769823	0	0.115473	0	0	0	0.34642	0	0
euASV734	Eukaryota	Hacrobia	Haptophyta	Prymnesiophyceae	Phaeocystales	Phaeocystaceae	Phaeocystis	0	0	0	0	0	0	0.0384911	0	0.0384911	0	0	0	0	0	0	0	0	0	0.0384911	0	0	0	0	0	0.115473	0.0384911	0.0384911	0.0769823	0	0	0.192456	0.115473	0	0.115473	0.192456	0.423403	0.192456	0.192456	0	0.115473	0	0.0384911
euASV1982	Eukaryota	Stramenopiles	Ochrophyta	Bacillariophyta	Bacillariophyta_X			0	0.0384911	0	0.0384911	0	0.846805	0	0.0769823	0.0384911	0.115473	0	0.0769823	0	0.115473	0	0.115473	0.0769823	0	0	0	0	0	0	0.0384911	0	0.115473	0	0.0769823	0.0384911	0	0.115473	0.0384911	0.0769823	0.0769823	0.0384911	0.115473	0.192456	0	0	0.0769823	0	0.0769823
euASV121	Eukaryota	Archaeplastida	Chlorophyta	Mamiellophyceae	Mamiellales	Bathycoccaceae	Ostreococcus	0	0	0	0	0	0	0	0	0	0	0	0	0	0	0	0	0	0	0	0	0	0	0	0	0	0	0	0	0	0	0	0	0	0	0.384911	0.0384911	0	0	0.962279	0.192456	0	0
euASV735	Eukaryota	Hacrobia	Haptophyta	Prymnesiophyceae	Phaeocystales	Phaeocystaceae	Phaeocystis	0	0	0	0	0	0	0	0	0	0	0	0	0	0	0	0	0	0	0	0	0.153965	0	1.15473	0	0	0	0	0	0	0	0.538876	0	0	0	0	0	0	0	0	0	0	1.19323
euASV1092	Eukaryota	Hacrobia	Haptophyta	Prymnesiophyceae	Prymnesiales	Chrysochromulinaceae		0	0	0	0	0.0384911	0.0769823	0	0	0	0.0384911	0	0	0	0	0	0	0	0	0	0	0	0	0	0.0384911	0	0	0	0	0	0	0	0	0.230947	0.153965	0.115473	0.500385	0	0.230947	0	0.384911	0	0.115473
euASV1983	Eukaryota	Stramenopiles	Ochrophyta	Bacillariophyta	Bacillariophyta_X			0	0	0	0	0	0.0384911	0.0384911	0.0769823	0.0384911	0.0384911	0.0384911	0.0384911	0.115473	0.0769823	0	0.0769823	0.0384911	0.153965	0	0.153965	0.153965	0.423403	0.192456	0.0384911	0.0769823	0	0	0.0384911	0.153965	0.230947	0.0769823	0.500385	0	0.0384911	0	0.0384911	0	0	0	0.0384911	0	0
euASV2242	Eukaryota	Stramenopiles	Ochrophyta	Chrysophyceae	Chrysophyceae_X	Chrysophyceae_XX	Chrysophyceae_XXX	0	0	0.0384911	0	0	0.0384911	0	0	0	0	0	0	0	0	0.0769823	0.0384911	0.153965	0	0.115473	0.153965	0.461894	0	0.34642	0	0.269438	0	0.115473	0	0.615858	0.0384911	0.423403	0	0	0.192456	0	0	0	0	0	0	0	0
euASV122	Eukaryota	Archaeplastida	Chlorophyta	Mamiellophyceae	Mamiellales	Bathycoccaceae	Ostreococcus	0	0	0	0	0	0	0	0	0	0	0	0	0	0	0	0	0	0	0	0	0	0	0	0	0	0	0	0	0	0	0	0	0	0	0.269438	0.0384911	0	0	0.769823	0.307929	0	0
euASV188	Eukaryota	Archaeplastida	Chlorophyta	Mamiellophyceae	Mamiellales	Mamiellaceae		0.577367	0.34642	0	0	0.461894	0.230947	0.384911	0	0.577367	0.115473	0.307929	0.230947	0	0.192456	0	0	0	0	0	0	0	0	0	0	0	0	0	0	0	0	0	0	0	0	0	0	0	0	0	0	0	0
euASV1944	Eukaryota	Stramenopiles	Ochrophyta	Bacillariophyta	Bacillariophyta_X	Raphid-pennate		0	0.115473	0	0.34642	0	0.192456	0.0769823	0.500385	0	0.461894	0	0.153965	0	0.192456	0	0.34642	0	0.153965	0	0	0	0	0	0.0769823	0	0.153965	0	0.230947	0	0.153965	0	0	0	0	0	0	0	0.0769823	0	0.0384911	0	0
euASV2243	Eukaryota	Stramenopiles	Ochrophyta	Chrysophyceae	Chrysophyceae_X	Chrysophyceae_XX	Chrysophyceae_XXX	0	0	0	0	0.0384911	0	0	0	0	0	0	0	0	0.0384911	0	0	0	0	0	0	0.34642	0	0.615858	0	0.192456	0	0.115473	0	0.153965	0	0.307929	0	0.192456	0.0384911	0	0	0.307929	0	0	0	0.192456	0.0384911
euASV123	Eukaryota	Archaeplastida	Chlorophyta	Mamiellophyceae	Mamiellales	Bathycoccaceae	Ostreococcus	0	0	0	0	0	0	0	0	0	0	0	0	0	0	0	0	0	0	0	0	0	0	0	0	0	0	0	0	0	0	0	0	0	0	0.538876	0	0	0	0.769823	0.423403	0	0
euASV424	Eukaryota	Archaeplastida						0	0	0	0	0	0	0	0	0	0	0	0	0	0	0	0.0384911	0	0	0.0769823	0.192456	0	1.27021	0.0384911	0.153965	0	0	0	0	0.153965	0.0384911	0	0	0.0384911	0.153965	0	0	0	0.153965	0	0	0	0.153965
euASV189	Eukaryota	Archaeplastida	Chlorophyta	Mamiellophyceae	Mamiellales	Mamiellaceae		0.115473	0.0769823	0.230947	0.115473	0.115473	0.115473	0.115473	0.0384911	0.115473	0.0769823	0.153965	0.0769823	0.423403	0.153965	0.577367	0.307929	0	0	0.0384911	0	0	0	0	0	0	0	0.0384911	0	0	0	0	0	0	0	0	0	0	0	0.115473	0	0	0
euASV2279	Eukaryota	Stramenopiles	Ochrophyta	Dictyochophyceae	Dictyochophyceae_X	Dictyochophyceae_XX	Dictyochophyceae_XXX	0	0	0	0.0384911	0	0	0	0	0	0	0	0	0	0	0	0.0384911	0.0384911	0.0769823	0	0	0.153965	0	0.34642	0	0.0384911	0	0.0384911	0.0384911	0	0	0.269438	0.115473	0.0769823	0.115473	0.0769823	0	0	0.153965	0.0384911	0.153965	0	0
euASV192	Eukaryota	Archaeplastida	Chlorophyta	Mamiellophyceae	Mamiellales	Mamiellaceae		0	0.615858	0	0	0	0	0.769823	0	0.577367	0	0.654349	0.384911	0	0	0	0	0	0	0	0	0	0	0	0	0	0	0	0	0	0	0	0	0	0	0	0	0	0	0	0	0	0
euASV190	Eukaryota	Archaeplastida	Chlorophyta	Mamiellophyceae	Mamiellales	Mamiellaceae		0.577367	0.230947	0	0	0.577367	0.192456	0.269438	0	0.34642	0.153965	0.384911	0.269438	0	0	0	0	0	0	0	0	0	0	0	0	0	0	0	0	0	0	0	0	0	0	0	0	0	0	0	0	0	0
euASV191	Eukaryota	Archaeplastida	Chlorophyta	Mamiellophyceae	Mamiellales	Mamiellaceae		0.423403	0.153965	0.230947	0	0.384911	0.0769823	0.307929	0	0.192456	0.230947	0.538876	0.307929	0	0	0	0.153965	0	0	0	0	0	0	0	0	0	0	0	0	0	0	0	0	0	0	0	0	0	0	0	0	0	0
euASV739	Eukaryota	Hacrobia	Haptophyta	Prymnesiophyceae	Phaeocystales	Phaeocystaceae	Phaeocystis	0	0	0	0	0	0	0	0	0	0	0	0	0	0	0	0	0	0	0	0	0.192456	0	0	0.115473	0	0.115473	0.0769823	0	0	0.0384911	0	0	0	0.115473	0.0384911	0.230947	0	0	0	0.0384911	0.34642	0.0384911
euASV1271	Eukaryota	Hacrobia	Haptophyta	Prymnesiophyceae				0	0	0	0	0	0	0	0	0	0	0	0	0	0	0	0	0	0	0	0	0	0	0	0.0769823	0	0.0769823	0	0	0	0	0	0	0	0.384911	0	0.0384911	0	0.153965	0	0.115473	0	0.307929
euASV2333	Eukaryota	Stramenopiles	Ochrophyta	Dictyochophyceae	Dictyochophyceae_X	Rhizochromulinales	Rhizochromulina	0	0	0	0	0	0.0384911	0	0	0	0	0	0	0	0	0	0.0769823	0	0	0.0384911	0	0.538876	0	0.34642	0.0384911	0.0384911	0	0.0769823	0.0384911	0.423403	0.153965	0.115473	0.0769823	0	0.0769823	0	0	0.307929	0.115473	0	0	0	0.0769823
euASV1272	Eukaryota	Hacrobia	Haptophyta	Prymnesiophyceae				0	0	0	0	0	0	0	0	0	0	0	0	0	0	0	0	0	0.153965	0	0.230947	0	0.769823	0	0.230947	0	0.0384911	0.192456	0.115473	0	0.115473	0	0	0	0.0384911	0	0.0384911	0	0.307929	0	0	0	0.0769823
euASV1987	Eukaryota	Stramenopiles	Ochrophyta	Bacillariophyta	Bacillariophyta_X			0	0	0	0.0384911	0	0.0384911	0.0384911	0.0769823	0.0384911	0	0	0	0.0384911	0.0769823	0.0384911	0.0769823	0	0	0	0.269438	0	0.34642	0.0384911	0.269438	0.0384911	0.115473	0.0769823	0.230947	0.153965	0	0	0.692841	0	0	0	0.0384911	0	0	0	0	0	0
euASV741	Eukaryota	Hacrobia	Haptophyta	Prymnesiophyceae	Phaeocystales	Phaeocystaceae	Phaeocystis	0	0	0	0	0	0	0	0	0	0	0	0	0	0	0	0	0	0	0	0.115473	0	0.615858	0	0	0	0	0	0.0384911	0	0.153965	0	0.153965	0	0.115473	0	0.192456	0	0.153965	0	0.0384911	0	0.0769823
euASV1988	Eukaryota	Stramenopiles	Ochrophyta	Bacillariophyta	Bacillariophyta_X			0	0.0384911	0	0	0	0.115473	0	0	0	0	0	0.0769823	0	0	0.0769823	0.0769823	0	0.115473	0.153965	0.115473	0	0.962279	0	0.153965	0	0.192456	0.230947	0.0769823	0	0.192456	0	0	0	0	0	0	0	0.0769823	0	0	0	0.0769823
euASV742	Eukaryota	Hacrobia	Haptophyta	Prymnesiophyceae	Phaeocystales	Phaeocystaceae	Phaeocystis	0	0	0	0	0	0	0.0384911	0	0.0384911	0	0	0	0	0	0.0384911	0	0	0	0.192456	0	0.0769823	0	0	0.0769823	0	0	0.153965	0	0	0	0	0	0	0.307929	0.0769823	0.192456	0.423403	0.500385	0	0.0384911	0	0
euASV2318	Eukaryota	Stramenopiles	Ochrophyta	Dictyochophyceae	Dictyochophyceae_X	Florenciellales	Florenciella	0	0	0	0	0	0	0	0	0	0	0	0	0	0	0	0	0	0.0769823	0	0	0	0	0	0	0	0	0	0	0	0	0.269438	0.115473	0	0	0.269438	0.0769823	0	0.0384911	0.0769823	0.0769823	0	0.0384911
euASV744	Eukaryota	Hacrobia	Haptophyta	Prymnesiophyceae	Phaeocystales	Phaeocystaceae	Phaeocystis	0	0	0.0769823	0	0.192456	0.0384911	0	0	0	0.0384911	0	0	0.0384911	0.0769823	0.153965	0	0	0	0.0384911	0	0	0	0.115473	0	0.115473	0	0.0769823	0	0	0	0	0.0384911	0	0.0769823	0	0	0	0.0384911	0	0	0	0.153965
euASV745	Eukaryota	Hacrobia	Haptophyta	Prymnesiophyceae	Phaeocystales	Phaeocystaceae	Phaeocystis	0	0	0	0	0	0	0	0	0	0.0384911	0	0	0	0	0	0	0	0.0384911	0.115473	0.0384911	0	0.615858	0.192456	0	0.0384911	0	0	0.0769823	0.0384911	0.115473	0.0769823	0	0.0769823	0.0769823	0	0	0	0.192456	0	0.0384911	0	0.0769823
euASV1989	Eukaryota	Stramenopiles	Ochrophyta	Bacillariophyta	Bacillariophyta_X			0	0	0	0	0	0.0384911	0	0.0769823	0	0.0769823	0	0	0	0	0	0	0	0	0	0.0769823	0	0	0	0	0	0.0384911	0	0.0384911	0	0	0	0	0.115473	0	0	0.230947	0	0.0769823	0	0.384911	0	0
euASV1215	Eukaryota	Hacrobia	Haptophyta	Prymnesiophyceae	Prymnesiophyceae_X	Braarudosphaeraceae	Braarudosphaeraceae_X	0.0384911	0	0.0769823	0.115473	0	0	0	0	0	0	0	0	0.115473	0	0.0769823	0	0.115473	0	0	0	0.269438	0	0.34642	0	0	0	0.0384911	0	0.0769823	0	0.115473	0	0	0	0	0	0.0769823	0	0.0384911	0.0769823	0.538876	0
euASV124	Eukaryota	Archaeplastida	Chlorophyta	Mamiellophyceae	Mamiellales	Bathycoccaceae	Ostreococcus	0	0	0	0	0	0	0	0	0	0	0	0	0	0	0	0	0	0	0	0	0	0	0	0	0	0	0	0	0	0	0	0	0	0	0.0769823	0.0384911	0	0	0.461894	0.384911	0	0
euASV1990	Eukaryota	Stramenopiles	Ochrophyta	Bacillariophyta	Bacillariophyta_X			0	0	0	0	0	0.0769823	0	0.0384911	0	0.0384911	0	0	0	0	0	0.0384911	0	0.153965	0	0.192456	0	0.654349	0	0.269438	0	0.0769823	0	0.153965	0	0.153965	0	0.115473	0	0.115473	0	0	0	0.115473	0	0	0	0.0769823
euASV125	Eukaryota	Archaeplastida	Chlorophyta	Mamiellophyceae	Mamiellales	Bathycoccaceae	Ostreococcus	0	0	0	0	0	0	0	0	0	0	0	0	0	0	0	0	0	0	0	0	0	0	0	0	0	0	0	0	0	0	0	0	0	0	0.307929	0	0	0	0.654349	0.269438	0	0
euASV752	Eukaryota	Hacrobia	Haptophyta	Prymnesiophyceae	Phaeocystales	Phaeocystaceae	Phaeocystis	0	0	0	0	0	0	0	0	0	0	0	0	0	0	0	0	0	0	0	0	0	0	0	0.115473	0	0	0	0	0	0	0	0	0.153965	0.230947	0.0384911	0.0769823	0.230947	0.115473	0	0.115473	0	0.153965
euASV1274	Eukaryota	Hacrobia	Haptophyta	Prymnesiophyceae				0	0	0	0	0	0	0.0384911	0	0.0384911	0	0	0	0	0	0	0	0	0	0	0	0	0	0	0	0	0	0	0	0	0	0	0	0.153965	0.0769823	0	0.615858	0	0.153965	0	0.115473	0	0.0769823
euASV1756	Eukaryota	Stramenopiles	Ochrophyta	Bacillariophyta	Bacillariophyta_X	Polar-centric-Mediophyceae	Chaetoceros	0	0	0	0	0	0.115473	0	0	0	0	0	0.153965	0	0.0384911	0	0.0384911	0	0.0769823	0	0.307929	0	0.577367	0	0.230947	0	0.115473	0	0.153965	0	0.269438	0	0.192456	0	0.0769823	0	0	0	0	0	0	0	0
euASV1230	Eukaryota	Hacrobia	Haptophyta	Prymnesiophyceae	Prymnesiophyceae_X			0	0	0.0384911	0	0	0	0	0	0.0384911	0	0	0	0	0.0384911	0	0.0384911	0	0.0769823	0.0384911	0.230947	0.384911	0.615858	0	0.307929	0.0384911	0.115473	0.0769823	0	0	0.0384911	0	0	0	0.115473	0	0.0384911	0	0	0	0	0	0
euASV1992	Eukaryota	Stramenopiles	Ochrophyta	Bacillariophyta	Bacillariophyta_X			0	0	0	0.115473	0	0	0.0384911	0.0769823	0	0.153965	0	0	0	0.0769823	0	0.115473	0	0.34642	0.0384911	0.500385	0	0	0	0.0769823	0	0.230947	0	0.153965	0	0.192456	0	0.230947	0	0	0	0	0	0	0	0	0	0
euASV1897	Eukaryota	Stramenopiles	Ochrophyta	Bacillariophyta	Bacillariophyta_X	Radial-centric-basal-Coscinodiscophyceae	Rhizosolenia	0	0	0	0.538876	0	0	0	0	0	0	0	0	0	0.0384911	0	0.0769823	0	0	0	0	0	0	0	0	0	0	0	0	0	0	0.115473	0.115473	0	0	0	0.0384911	0.153965	0.192456	0	0.0769823	0	0.0769823
euASV1994	Eukaryota	Stramenopiles	Ochrophyta	Bacillariophyta	Bacillariophyta_X			0	0	0	0	0	0	0	0	0	0	0	0	0	0	0	0	0	0	0	0	0	0	0	0	0	0	0	0	0	0	0	0.115473	0.0769823	0.0384911	0	0.0384911	0.0384911	0	0.0384911	0.692841	0.0769823	0.0769823
euASV1738	Eukaryota	Stramenopiles	Ochrophyta	Bacillariophyta	Bacillariophyta_X	Polar-centric-Mediophyceae	Arcocellulus	0	0.153965	0	0	0	0.307929	0.0384911	0.500385	0	0.269438	0	0.0769823	0	0	0	0.153965	0	0.423403	0	0.0384911	0	0	0	0.0769823	0	0.0769823	0	0	0	0.0769823	0	0	0	0	0	0	0	0	0	0	0	0
euASV1997	Eukaryota	Stramenopiles	Ochrophyta	Bacillariophyta	Bacillariophyta_X			0	0.0384911	0	0	0	0.0769823	0	0.0384911	0	0	0	0	0	0	0	0	0	0.192456	0	0.192456	0	0	0	0.230947	0	0.500385	0	0.192456	0	0.307929	0	0.115473	0	0	0	0.0384911	0	0	0	0.0769823	0	0.0384911
euASV194	Eukaryota	Archaeplastida	Chlorophyta	Mamiellophyceae	Mamiellales	Mamiellaceae		0.0769823	0.0769823	0	0	0	0.115473	0.538876	0	0.615858	0.0384911	0.153965	0.0384911	0	0.192456	0.230947	0	0	0	0.0769823	0	0	0	0	0	0	0	0	0	0	0	0	0	0	0	0	0	0	0	0	0	0	0
euASV195	Eukaryota	Archaeplastida	Chlorophyta	Mamiellophyceae	Mamiellales	Mamiellaceae		0.269438	0.0769823	0	0	0.423403	0.0384911	0.269438	0	0.230947	0	0.538876	0.269438	0	0	0	0	0	0	0	0	0	0	0	0	0	0	0	0	0	0	0	0	0	0	0	0	0	0	0	0	0	0
euASV126	Eukaryota	Archaeplastida	Chlorophyta	Mamiellophyceae	Mamiellales	Bathycoccaceae	Ostreococcus	0	0	0	0	0	0	0	0	0	0	0	0	0	0	0	0	0	0	0	0	0	0	0	0	0	0	0	0	0	0	0	0	0	0	0	0	0	0	0.654349	0.307929	0	0
euASV169	Eukaryota	Archaeplastida	Chlorophyta	Mamiellophyceae	Mamiellales	Mamiellaceae	Mamiella	0	0	0.0384911	0	0.0769823	0.115473	0	0.0769823	0.0384911	0.0769823	0.0384911	0	0.269438	0.0769823	0.500385	0.0769823	0	0	0	0	0	0	0	0	0	0	0	0.0384911	0	0	0	0	0	0	0	0	0	0	0.153965	0	0	0.0384911
euASV196	Eukaryota	Archaeplastida	Chlorophyta	Mamiellophyceae	Mamiellales	Mamiellaceae		0.230947	0	0	0	0	0	0.769823	0	0.846805	0.153965	0	0.0769823	0	0	0	0	0	0	0	0	0	0	0	0	0	0	0	0	0	0	0	0	0	0	0	0	0	0	0	0	0	0
euASV1946	Eukaryota	Stramenopiles	Ochrophyta	Bacillariophyta	Bacillariophyta_X	Raphid-pennate		0	0	0	0	0	0	0	0	0	0	0	0	0	0	0	0	0	0.615858	0	0	0	0	0	0.423403	0	0.384911	0	0.384911	0	0.269438	0	0	0	0	0	0	0	0	0	0	0	0
euASV1727	Eukaryota	Stramenopiles	Ochrophyta	Bacillariophyta	Bacillariophyta_X	Bacillariophyta_XX	Bacillariophyta_XXX	0	0.0384911	0.307929	1.15473	0	0	0	0.0384911	0	0.0384911	0	0	0	0.192456	0.0384911	0.0769823	0	0	0	0	0	0	0	0	0	0.0769823	0	0.0384911	0	0.0384911	0	0	0	0	0	0	0	0	0	0	0	0
euASV1757	Eukaryota	Stramenopiles	Ochrophyta	Bacillariophyta	Bacillariophyta_X	Polar-centric-Mediophyceae	Chaetoceros	0	0	0	0	0	0	0	0.115473	0	0	0	0	0	0	0	0.0384911	0	0	0	0.0769823	0	0	0	0	0	0.0384911	0	0.115473	0	0	0	0.0384911	0	0.0769823	0.153965	0.0769823	0	0	0	0.192456	0	0.0769823
euASV2216	Eukaryota	Stramenopiles	Ochrophyta	Bolidophyceae	Parmales	Triparmaceae	Triparma	0	0	0	0	0	0	0	0	0	0	0	0	0	0	0	0	0	0	0	0	0	0	0	0	0	0	0	0	0	0	0	0.0769823	0	0.0384911	0.0769823	0.307929	0.115473	0.192456	0	0.115473	0	0
euASV1702	Eukaryota	Stramenopiles	Ochrophyta	Bacillariophyta	Bacillariophyta_X	Araphid-pennate	Thalassionema	0	0.0384911	0	0.115473	0	0.153965	0	0.230947	0	0.0769823	0	0	0	0.0384911	0	0	0	0.307929	0	0	0.0769823	0	0	0	0	0	0	0.0384911	0	0	0	0.500385	0	0.0769823	0	0	0	0	0	0.0384911	0	0
euASV1929	Eukaryota	Stramenopiles	Ochrophyta	Bacillariophyta	Bacillariophyta_X	Raphid-pennate	Cylindrotheca	0	0	0	0	0	0	0	0	0	0	0	0	0	0	0	0	0	0.0769823	0	0.0384911	0	0.0769823	0	0.115473	0	0.0769823	0	0	0	0.0769823	0	0	0	0	0	0.0384911	0.0769823	0.269438	0	0.0384911	0	0.615858
euASV127	Eukaryota	Archaeplastida	Chlorophyta	Mamiellophyceae	Mamiellales	Bathycoccaceae	Ostreococcus	0	0	0	0	0	0	0.0384911	0	0	0	0	0	0	0	0	0	0	0	0	0	0	0	0	0	0	0	0	0	0	0	0	0	0	0	0	0	0	0	0	0	0	0
euASV128	Eukaryota	Archaeplastida	Chlorophyta	Mamiellophyceae	Mamiellales	Bathycoccaceae	Ostreococcus	0	0	0	0	0	0	0	0	0	0	0	0	0	0	0	0	0	0	0	0	0	0	0	0	0	0	0	0	0	0	0	0	0	0	0.34642	0.115473	0	0	0.0769823	0.0384911	0	0
euASV1279	Eukaryota	Hacrobia	Haptophyta	Prymnesiophyceae				0.0384911	0	0	0	0	0	0	0.0769823	0	0	0.0384911	0	0	0	0	0	0.115473	0.230947	0	0	0	0.500385	0.115473	0	0	0.230947	0	0	0	0.461894	0	0	0	0	0	0	0	0	0	0	0	0
euASV2450	Eukaryota	Stramenopiles	Ochrophyta	Pinguiophyceae	Pinguiochrysidales	Pinguiochrysidaceae	Pinguiochrysidaceae_X	0	0	0	0	0	0	0	0	0	0	0	0	0	0	0	0	0	0	0	0	0	0	0	0	0	0	0.0384911	0	0	0	0	0	0	0	0	0	0.423403	0	0	0	0.192456	0
euASV130	Eukaryota	Archaeplastida	Chlorophyta	Mamiellophyceae	Mamiellales	Bathycoccaceae	Ostreococcus	0	0	0	0	0	0	0	0	0	0	0	0	0	0	0	0	0	0	0	0	0	0	0	0	0	0	0	0	0	0	0	0	0	0	0.192456	0	0	0	0.654349	0.115473	0	0
euASV760	Eukaryota	Hacrobia	Haptophyta	Prymnesiophyceae	Phaeocystales	Phaeocystaceae	Phaeocystis	0	0	0	0	0	0	0	0	0	0	0	0	0	0	0	0	0	0.0769823	0	0.0769823	0	0.115473	0	0.0384911	0	0	0	0	0	0.0384911	0	0	0	0.307929	0	0.0769823	0	0.500385	0	0.0384911	0	0
euASV65	Eukaryota	Archaeplastida	Chlorophyta	Chloropicophyceae	Chloropicales	Chloropicaceae	Chloropicon	0	0	0	0	0	0.115473	0.0384911	0.192456	0.0384911	0.0769823	0	0	0	0	0	0	0	0.538876	0	0.0384911	0	0	0	0.0384911	0	0.192456	0	0.115473	0	0	0	0	0	0	0	0.0769823	0	0	0	0.0384911	0	0
euASV1070	Eukaryota	Hacrobia	Haptophyta	Prymnesiophyceae	Prymnesiales	Chrysochromulinaceae	Chrysochromulinaceae_X	0	0	0	0	0	0	0	0	0	0	0	0	0	0	0	0	0	0	0	0	0	0	0	0	0.0769823	0	0	0	0	0	0	0	0	0	0.0769823	0.115473	0	0	0.0384911	0	0	0
euASV2003	Eukaryota	Stramenopiles	Ochrophyta	Bacillariophyta	Bacillariophyta_X			0	0	0	0	0	0	0	0	0	0	0	0	0	0	0	0	0	0	0	0	0	0	0	0	0	0	0	0	0	0	0	0.0384911	0	0.115473	0	0	0	0.115473	0	0	0	0.0384911
euASV131	Eukaryota	Archaeplastida	Chlorophyta	Mamiellophyceae	Mamiellales	Bathycoccaceae	Ostreococcus	0	0	0	0	0	0	0	0	0	0	0	0	0	0	0	0	0	0	0	0	0	0	0	0	0	0	0	0	0	0	0	0	0	0	0.192456	0	0	0	0.34642	0.230947	0	0
euASV2004	Eukaryota	Stramenopiles	Ochrophyta	Bacillariophyta	Bacillariophyta_X			0	0	0	0	0	0	0	0.0384911	0	0	0	0	0	0	0	0.0384911	0	0	0	0.153965	0	1.00077	0	0.0384911	0	0.0384911	0	0.115473	0	0.0769823	0	0	0	0	0	0	0	0.0384911	0	0	0	0
euASV132	Eukaryota	Archaeplastida	Chlorophyta	Mamiellophyceae	Mamiellales	Bathycoccaceae	Ostreococcus	0	0	0	0	0	0	0	0	0	0	0	0	0	0	0	0	0	0.0384911	0	0	0	0	0	0	0	0	0	0	0	0	0	0	0	0	0.192456	0	0	0	0.34642	0.0384911	0	0
euASV134	Eukaryota	Archaeplastida	Chlorophyta	Mamiellophyceae	Mamiellales	Bathycoccaceae	Ostreococcus	0	0	0	0	0	0	0	0	0	0	0	0	0	0	0	0	0	0	0	0	0	0	0	0	0	0	0	0	0	0	0	0	0	0	0	0	0	0	0.34642	0	0	0
euASV763	Eukaryota	Hacrobia	Haptophyta	Prymnesiophyceae	Phaeocystales	Phaeocystaceae	Phaeocystis	0	0	0	0	0	0	0	0	0	0	0	0	0	0	0	0	0	0	0	0	0	0	0	0.115473	0	0	0	0.153965	0	0	0	0.307929	0	0	0	0	0	0.962279	0	0	0	0
euASV1238	Eukaryota	Hacrobia	Haptophyta	Prymnesiophyceae	Syracosphaerales	Syracosphaeraceae	Syracosphaera	0	0	0	0	0	0	0	0	0	0	0	0	0	0	0	0	0	0.0769823	0	0	0.115473	0.538876	0	0.0384911	0.115473	0	0	0	0	0.0769823	0	0	0	0.0769823	0	0.0769823	0.115473	0.153965	0	0	0	0
euASV2007	Eukaryota	Stramenopiles	Ochrophyta	Bacillariophyta	Bacillariophyta_X			0	0	0	0	0	0.230947	0	0.538876	0	0.269438	0	0	0	0	0	0	0	0	0	0.0769823	0	0	0	0.0384911	0	0.115473	0	0.0384911	0	0.0769823	0	0	0	0	0	0	0	0	0	0	0	0
euASV137	Eukaryota	Archaeplastida	Chlorophyta	Mamiellophyceae	Mamiellales	Bathycoccaceae	Ostreococcus	0	0	0	0	0	0	0	0	0	0	0	0	0	0	0	0	0	0	0	0	0	0	0	0	0	0	0	0	0	0	0	0	0	0	0.153965	0.0769823	0	0	0.34642	0	0	0
euASV770	Eukaryota	Hacrobia	Haptophyta	Prymnesiophyceae	Phaeocystales	Phaeocystaceae	Phaeocystis	0	0	0	0	0	0	0	0	0	0	0	0	0	0	0	0	0	0	0	0	0.153965	0	0.0769823	0	0	0	0	0	0	0	0.269438	0	0	0	0	0	0	0	0	0	0	0.307929
euASV1898	Eukaryota	Stramenopiles	Ochrophyta	Bacillariophyta	Bacillariophyta_X	Radial-centric-basal-Coscinodiscophyceae	Rhizosolenia	0	0	0	0	0	0	0	0	0	0	0	0	0	0	0	0	0	0	0	0	0	0	0	0	0	0	0	0	0	0	0	0.0384911	0	0	0	0	0	0.577367	0	0.153965	0	0.115473
euASV1158	Eukaryota	Hacrobia	Haptophyta	Prymnesiophyceae	Prymnesiales			0	0	0	0	0	0	0	0	0.0384911	0	0	0	0	0	0	0	0	0.0769823	0	0.0384911	0.115473	0.615858	0	0.0769823	0	0	0	0	0	0.0384911	0	0	0	0.0769823	0	0	0	0	0	0	0	0
euASV1292	Eukaryota	Hacrobia	Haptophyta	Prymnesiophyceae				0	0	0	0	0	0	0	0	0	0	0	0	0	0	0	0	0	0	0	0.0384911	0	1.07775	0	0.0384911	0	0	0	0	0	0.115473	0	0	0	0	0	0	0	0	0	0	0	0
euASV2009	Eukaryota	Stramenopiles	Ochrophyta	Bacillariophyta	Bacillariophyta_X			0	0	0	0	0	0	0	0	0	0	0	0	0	0	0	0	0	0.0769823	0	0	0	0.500385	0	0.384911	0	0.115473	0	0.115473	0	0.0769823	0	0	0	0	0	0	0	0	0	0	0	0
euASV1888	Eukaryota	Stramenopiles	Ochrophyta	Bacillariophyta	Bacillariophyta_X	Radial-centric-basal-Coscinodiscophyceae	Proboscia	0	0	0	0	0	0	0	0	0	0	0	0	0	0	0	0	0	0	0	0	0	0	0	0	0	0	0	0	0	0	0	0	0.153965	0	0	0	0.0384911	0.0769823	0	0.577367	0	0.0384911
euASV198	Eukaryota	Archaeplastida	Chlorophyta	Mamiellophyceae	Mamiellales	Mamiellaceae		0	0.192456	0	0	0	0	0.500385	0	0	0	0	0.538876	0	0	0	0	0	0	0	0	0	0	0	0	0	0	0	0	0	0	0	0	0	0	0	0	0	0	0	0	0	0
euASV199	Eukaryota	Archaeplastida	Chlorophyta	Mamiellophyceae	Mamiellales	Mamiellaceae		0.577367	0	0	0	0	0	0.461894	0	0	0	0	0.153965	0	0	0	0	0	0	0	0	0	0	0	0	0	0	0	0	0	0	0	0	0	0	0	0	0	0	0	0	0	0
euASV394	Eukaryota	Archaeplastida	Rhodophyta					0	0	0	0	0	0	0	0	0	0	0	0	0	0	0	0	0	0	0	0	0	0	0	0	0.0384911	0	0.0769823	0	0.0769823	0	0	0	0	0	0	0	0	0	0	0	0	0.0384911
euASV2377	Eukaryota	Stramenopiles	Ochrophyta	Pelagophyceae	Pelagomonadales	Pelagomonadaceae	Aureococcus	0	0	0	0	0	0	0	0	0	0	0	0	0	0	0	0	0	0	0	0	0	0.500385	0	0	0	0	0	0	0	0	0	0	0	0.0384911	0	0	0	0	0	0	0	0.115473
euASV201	Eukaryota	Archaeplastida	Chlorophyta	Mamiellophyceae	Mamiellales	Mamiellaceae		0	0	0	0	0	0	0.615858	0	0.307929	0.192456	0	0	0	0	0	0	0	0	0	0	0	0	0	0	0	0	0	0	0	0	0	0	0	0	0	0	0	0	0	0	0	0
euASV141	Eukaryota	Archaeplastida	Chlorophyta	Mamiellophyceae	Mamiellales	Bathycoccaceae	Ostreococcus	0	0	0	0	0	0	0	0	0	0	0	0	0	0	0	0	0	0	0	0	0	0	0	0	0	0	0	0	0	0	0	0	0	0	0.115473	0	0	0	0.500385	0.0769823	0	0
euASV142	Eukaryota	Archaeplastida	Chlorophyta	Mamiellophyceae	Mamiellales	Bathycoccaceae	Ostreococcus	0	0	0	0	0	0	0	0	0	0	0	0	0	0	0	0	0	0	0	0	0	0	0	0	0	0	0	0	0	0	0	0	0	0	0.34642	0	0	0	0.538876	0.192456	0	0
euASV1298	Eukaryota	Hacrobia	Haptophyta	Prymnesiophyceae				0	0	0	0	0	0	0	0	0	0	0	0	0	0	0	0	0	0	0	0	0	0	0	0	0	0	0	0	0	0	0	0	0	0	0	0	0	0	0	0	0	0.269438
euASV1297	Eukaryota	Hacrobia	Haptophyta	Prymnesiophyceae				0	0	0	0	0	0	0	0	0	0	0	0	0	0	0	0	0	0	0	0	0	0.577367	0	0	0	0	0	0	0	0.0384911	0	0.34642	0	0	0	0	0	0	0	0	0	0
euASV202	Eukaryota	Archaeplastida	Chlorophyta	Mamiellophyceae	Mamiellales	Mamiellaceae		0	0	0	0	0	0	0	0	0	0	0.0384911	0	0	0.0384911	0	0.0384911	0	0	0.538876	0.115473	0	0	0	0	0.0384911	0	0.153965	0	0	0	0	0	0	0	0	0	0	0	0	0	0	0
euASV2012	Eukaryota	Stramenopiles	Ochrophyta	Bacillariophyta	Bacillariophyta_X			0	0	0	0	0	0	0	0	0	0	0	0	0	0	0	0	0	0	0	0	0	0.808314	0	0	0	0	0	0	0	0	0	0.0384911	0	0	0	0	0	0	0	0.0384911	0	0
euASV203	Eukaryota	Archaeplastida	Chlorophyta	Mamiellophyceae	Mamiellales	Mamiellaceae		0	0	0.615858	0.192456	0	0	0.0384911	0	0	0	0	0	0	0	0	0	0	0	0	0	0	0	0	0	0	0	0	0	0	0	0	0	0	0	0	0	0	0	0	0	0	0
euASV1308	Eukaryota	Hacrobia	Haptophyta	Prymnesiophyceae				0	0	0	0	0	0	0	0.0384911	0	0	0	0	0	0	0	0	0	0	0.0384911	0	0	0	0.0384911	0	0	0	0.0769823	0	0.0384911	0.577367	0	0	0	0	0	0	0	0	0	0	0	0
euASV151	Eukaryota	Archaeplastida	Chlorophyta	Mamiellophyceae	Mamiellales	Bathycoccaceae	Ostreococcus	0	0	0	0	0	0	0	0	0	0	0	0	0	0	0	0	0	0	0	0	0	0	0	0	0	0	0	0	0	0	0	0	0	0	0	0	0	0	0.115473	0	0	0
euASV1321	Eukaryota	Hacrobia	Haptophyta	Prymnesiophyceae				0	0	0	0	0	0	0	0	0	0	0	0	0	0	0	0	0	0.0384911	0	0	0	0.538876	0	0	0	0	0	0	0	0	0	0	0	0	0	0	0	0	0	0	0	0
[truncated: 14 more columns]
